# Supplementary material for: Comparative analysis of quantitative phosphoproteomics between two tilapias (Oreochromis niloticus and Oreochromis aureus) under low-temperature stress
Source: PeerJ. 2023 Jul 10;11:e15599. doi: 10.7717/peerj.15599 (PMC10340112; doi:10.7717/peerj.15599)
Supplement: Supplemental Information 3 [file peerj-11-15599-s003.xlsx]

## Sheet: sheet1
id	Accession	Description	Protein group ID	Position	Localization prob	Score diff	PEP	Score	Delta score	Score for localization	Amino acid	Phospho (STY) Probabilities	Phospho (STY) Score diffs	Position in peptide	Charge	Mass error [ppm]	Peptide IDs	MS/MS IDs	Best localization MS/MS ID	Best localization raw file	Best localization scan number	JF_10_L2_1 Area	JF_10_L2_2 Area	JF_30_L2_1 Area	JF_30_L2_2 Area	JF_10_L2_1 Normalized Area	JF_10_L2_2 Normalized Area	JF_30_L2_1 Normalized Area	JF_30_L2_2 Normalized Area	L2_10 Area	L2_10 sd	L2_10 cv	L2_30 Area	L2_30 sd	L2_30 cv	L2_30:L2_10	L2_30:L2_10 PVal	L2_30:L2_10 adj. PVal	L2_30:L2_10 State
0	XP_003449188.1	keratin, type II cytoskeletal 8 [Oreochromis niloticus]	1119	125	1	82.7494	0.00879076	82.749	41.561	82.749	S	FAS(1)FIDK	FAS(83)FIDK	3	2	1.8515	2467	4833	4833	F4	49674	0.36642	0.29799	0.18285	0.15274	0.34	0.3	0.17	0.18	0.32	0.03	0.0938	0.175	0.01	0.0571	0.549	0.000628181	0.00628513	down
27	NP_001266530.1	growth hormone receptor a precursor [Oreochromis niloticus]	21	496	0.998452	28.3599	0.00138826	65.943	50.705	65.943	S	RKES(0.998)EDS(0.001)EESEER	RKES(28)EDS(-28)EES(-40)EER	4	3	-0.5145	4577;7339	9237;14781	14781	F4	13303	0.38853	0.37919	0.11844	0.10117	0.36	0.38	0.11	0.12	0.37	0.01	0.027	0.115	0.01	0.087	0.311	3.59503e-05	0.00146584	down
29	NP_001266580.1	copper-transporting ATPase 1 [Oreochromis niloticus]	24	166	0.834397	7.26891	5.50183e-05	89.189	30.512	89.189	S	DPT(0.001)S(0.156)S(0.834)PS(0.008)QTTR	DPT(-31)S(-7.3)S(7.3)PS(-20)QT(-34)T(-41)R	5	2	0.4723	1496	3001	3001	F2	16048	0.17137	0.1662	0.38655	0.27588	0.16	0.17	0.36	0.33	0.165	0.01	0.0606	0.345	0.02	0.058	2.093	0.000157542	0.00341113	up
34	NP_001266612.1	myoglobin [Oreochromis niloticus]	27	55	0.840269	7.21426	2.36679e-49	157.82	134.53	134.2	S	FVGIPQGELASS(0.16)S(0.84)AVADHGATVLK	FVGIPQGELAS(-39)S(-7.2)S(7.2)AVADHGAT(-43)VLK	13	3	0.61446	2722;2723	5273;5276;5277	5277	F6	45349	0.20751	0.21915	0.30142	0.27895	0.19	0.22	0.28	0.34	0.205	0.02	0.0976	0.31	0.04	0.129	1.52	0.00986802	0.0298069	up
36	NP_001268780.1	Golgi apparatus membrane protein TVP23 homolog B [Oreochromis niloticus]	32	195	0.999301	32.4876	0.000174841	85.522	60.669	85.522	S	QT(0.001)LS(0.999)KEEES	QT(-32)LS(32)KEEES(-39)	4	3	-0.88501	6985	13975;13976	13976	F2	26861	0.36537	0.40589	0.12107	0.10767	0.34	0.4	0.11	0.13	0.37	0.04	0.1081	0.12	0.01	0.0833	0.327	0.000460484	0.00528926	down
42	NP_001298269.1	perilipin-2 [Oreochromis niloticus]	42	441	1	101.393	3.48885e-112	193.83	174.52	101.39	S	EEPMEVEMES(1)L	EEPMEVEMES(100)L	10	2	-1.547	1887	3745;3746;3747;3748;3749	3749	F3	52049	0.3161	0.28539	0.19606	0.1633	0.29	0.28	0.18	0.2	0.285	0.01	0.0351	0.19	0.01	0.0526	0.667	0.00104449	0.00847929	down
43	NP_001298269.1	perilipin-2 [Oreochromis niloticus]	42	279	1	80.7633	0.00024999	88.596	60.392	80.763	S	LNS(1)LVAWK	LNS(81)LVAWK	3	3	0.32907	4720;5548	9513;9514;11078;11079;11080	11080	F6	46470	0.30009	0.43569	0.15845	0.12879	0.28	0.43	0.15	0.15	0.355	0.11	0.3099	0.15	0	0	0.443	0.00659371	0.0227613	down
139	XP_025764270.1	60S ribosomal protein L12 isoform X2 [Oreochromis niloticus]	144	24	1	84.6583	7.75641e-05	84.658	60.367	84.658	S	IGPLGLS(1)PK	IGPLGLS(85)PK	7	3	-1.5503	4163	8331;8332	8332	F5	41964	0.36895	0.29067	0.18417	0.15621	0.34	0.29	0.17	0.19	0.315	0.04	0.127	0.18	0.01	0.0556	0.575	0.00214476	0.0121533	down
142	XP_005447619.1	epithelial splicing regulatory protein 2 isoform X3 [Oreochromis niloticus]	146	547	0.999073	30.3234	0.00351003	73.067	47.85	73.067	S	S(0.001)GLS(0.999)PPPCK	S(-30)GLS(30)PPPCK	4	2	3.1543	8327	16862	16862	F3	31877	0.21557	0.20529	0.32174	0.2574	0.2	0.2	0.3	0.31	0.2	0	0	0.305	0.01	0.0328	1.525	2.48754e-05	0.00115034	up
150	XP_003437724.1	la-related protein 6 [Oreochromis niloticus]	154	604	1	57.3472	0.00577881	57.347	9.2562	57.347	S	LS(1)PEAGRR	LS(57)PEAGRR	2	3	-1.2105	5713	11359	11359	F2	21198	0.15346	0.15824	0.42048	0.26781	0.14	0.16	0.39	0.32	0.15	0.01	0.0667	0.355	0.05	0.1408	2.377	0.00111355	0.00868122	up
159	XP_003437818.1	40S ribosomal protein S28 [Oreochromis niloticus]	163	23	0.947853	12.5952	1.41833e-11	125.03	94.64	125.03	S	T(0.052)GS(0.948)QGQCTQVR	T(-13)GS(13)QGQCT(-79)QVR	3	2	-0.37811	9900	20215	20215	F2	16046	0.37996	0.36681	0.14039	0.11283	0.35	0.36	0.13	0.14	0.355	0.01	0.0282	0.135	0.01	0.0741	0.38	2.98013e-05	0.00133736	down
170	XP_005476519.1	CDK5 and ABL1 enzyme substrate 1 isoform X3 [Oreochromis niloticus]	172	199	0.84954	7.58228	2.32537e-06	106.87	86.498	76.704	S	S(0.148)S(0.85)LET(0.002)LEDIEENAPLRR	S(-7.6)S(7.6)LET(-26)LEDIEENAPLRR	2	3	0.067691	9205;9206	18686;18687	18687	F3	50601	0.19758	0.19378	0.32491	0.28373	0.18	0.19	0.31	0.34	0.185	0.01	0.0541	0.325	0.02	0.0615	1.758	0.000359485	0.00525995	up
178	XP_019203251.1	tensin-3 isoform X2 [Oreochromis niloticus]	176	402	0.991629	20.7513	0.0158557	73.233	10.687	73.233	S	S(0.008)DS(0.992)ADYR	S(-21)DS(21)ADY(-45)R	3	2	0.3107	8080	16383	16383	F1	15247	0.32502	0.30447	0.19763	0.17288	0.3	0.3	0.19	0.21	0.3	0	0	0.2	0.01	0.05	0.666	0.000786787	0.00707828	down
195	XP_005476418.1	desmoplakin isoform X2 [Oreochromis niloticus]	177	18	0.755772	7.91635	0.00682892	64.121	46.312	64.121	S	S(0.756)T(0.122)S(0.122)RPELSNYR	S(7.9)T(-7.9)S(-7.9)RPELS(-52)NY(-62)R	1	2	-0.3701	9495	19294	19294	F5	24751	0.21683	0.20274	0.32948	0.25095	0.2	0.2	0.31	0.3	0.2	0	0	0.305	0.01	0.0328	1.525	2.48754e-05	0.00115034	up
199	XP_005476402.1	tetratricopeptide repeat protein 39C isoform X2 [Oreochromis niloticus]	179	202	0.984013	18.4451	0.00339274	65.241	41.666	65.241	S	S(0.014)PS(0.984)PGS(0.001)SPSQR	S(-18)PS(18)PGS(-29)S(-33)PS(-41)QR	3	2	-0.99518	8934	18155	18155	F2	14969	0.38803	0.31678	0.16145	0.13373	0.36	0.31	0.15	0.16	0.335	0.04	0.1194	0.155	0.01	0.0645	0.465	0.000495052	0.00548099	down
211	XP_025755835.1	choline-phosphate cytidylyltransferase A [Oreochromis niloticus]	185	318	0.99536	23.7149	9.33786e-05	71.279	37.871	68.83	S	QS(0.995)PS(0.006)S(0.035)S(0.948)PT(0.015)REER	QS(24)PS(-24)S(-14)S(14)PT(-18)REER	2	2	-1.7012	6036;6941	12001;13858;13859;13860;13861;13862;13863	13860	F1	13394	0.67252	0.5553	1.06638	0.7058	0.62	0.55	1	0.85	0.585	0.05	0.0855	0.925	0.11	0.1189	1.587	0.00432824	0.0180663	up
213	XP_025755835.1	choline-phosphate cytidylyltransferase A [Oreochromis niloticus]	185	322	0.948407	14.3058	9.33786e-05	71.279	37.871	68.83	S	QS(0.995)PS(0.006)S(0.035)S(0.948)PT(0.015)REER	QS(24)PS(-24)S(-14)S(14)PT(-18)REER	6	2	-1.7012	6036;6941	13858;13859;13860;13861	13860	F1	13394	0.16328	0.11796	0.41438	0.30438	0.15	0.12	0.39	0.37	0.135	0.02	0.1481	0.38	0.01	0.0263	2.85	0.00055809	0.00579802	up
214	XP_003438057.1	MARVEL domain-containing protein 2 [Oreochromis niloticus]	186	386	1	80.3867	0.000231142	80.387	49.425	80.387	S	RIS(1)FRDDEADK	RIS(80)FRDDEADK	3	4	-0.53495	4355;7323	8752;14755;14756	14756	F3	33038	0.35343	0.31787	0.17942	0.14928	0.33	0.32	0.17	0.18	0.325	0.01	0.0308	0.175	0.01	0.0571	0.538	5.93823e-05	0.00199272	down
217	XP_003438112.1	transcription elongation factor A protein 1 isoform X1 [Oreochromis niloticus]	189	109	0.999391	33.7595	1.29941e-64	158.31	137.46	158.31	S	EQSTPVVSPSQGS(0.999)PEAKEESSSSSNSSSK	EQS(-96)T(-90)PVVS(-66)PS(-47)QGS(34)PEAKEES(-34)S(-39)S(-46)S(-50)S(-56)NS(-63)S(-70)S(-76)K	13	4	0.96186	2218	4380	4380	F3	30483	0.21791	0.18416	0.30112	0.29682	0.2	0.18	0.28	0.36	0.19	0.01	0.0526	0.32	0.06	0.1875	1.689	0.00724468	0.0239093	up
231	XP_005476236.1	cold-inducible RNA-binding protein isoform X4 [Oreochromis niloticus]	203	171	0.999687	35.0623	5.64851e-05	85.355	73.586	85.355	S	DGYDS(1)YATHE	DGY(-67)DS(35)Y(-60)AT(-35)HE	5	2	0.099906	1290;8351	2635	2635	F2	30673	0.33781	0.31907	0.21054	0.13259	0.31	0.32	0.2	0.16	0.315	0.01	0.0317	0.18	0.03	0.1667	0.572	0.00319864	0.0148552	down
234	XP_005476236.1	cold-inducible RNA-binding protein isoform X4 [Oreochromis niloticus]	203	131	0.986627	20.9999	0.000348731	68.088	52.822	68.088	S	S(0.008)FGGGDRS(0.987)FGGS(0.006)GYR	S(-21)FGGGDRS(21)FGGS(-23)GY(-56)R	8	3	-0.46816	8240;8241	16676	16676	F5	30220	0.27427	0.4083	0.18067	0.13676	0.25	0.41	0.17	0.16	0.33	0.11	0.3333	0.165	0.01	0.0606	0.531	0.0191963	0.0449751	down
234	XP_005476235.1	cold-inducible RNA-binding protein isoform X3 [Oreochromis niloticus]	3020	138	0.986627	20.9999	0.000348731	68.088	52.822	68.088	S	S(0.008)FGGGDRS(0.987)FGGS(0.006)GYR	S(-21)FGGGDRS(21)FGGS(-23)GY(-56)R	8	3	-0.46816	8240;8241	16676	16676	F5	30220	0.27427	0.4083	0.18067	0.13676	0.25	0.41	0.17	0.16	0.33	0.11	0.3333	0.165	0.01	0.0606	0.531	0.0191963	0.0449751	down
235	XP_005476236.1	cold-inducible RNA-binding protein isoform X4 [Oreochromis niloticus]	203	135	1	65.9111	0.00209319	107.56	83.774	107.56	S	SFGGS(1)GYR	S(-72)FGGS(66)GY(-66)R	5	2	-0.35547	8240;8241	16677;16678;16679	16677	F3	30943	0.39139	0.37782	0.14506	0.089196	0.36	0.38	0.14	0.11	0.37	0.01	0.027	0.125	0.02	0.16	0.338	0.000606458	0.00619862	down
235	XP_005476235.1	cold-inducible RNA-binding protein isoform X3 [Oreochromis niloticus]	3020	142	1	65.9111	0.00209319	107.56	83.774	107.56	S	SFGGS(1)GYR	S(-72)FGGS(66)GY(-66)R	5	2	-0.35547	8240;8241	16677;16678;16679	16677	F3	30943	0.39139	0.37782	0.14506	0.089196	0.36	0.38	0.14	0.11	0.37	0.01	0.027	0.125	0.02	0.16	0.338	0.000606458	0.00619862	down
237	XP_005476236.1	cold-inducible RNA-binding protein isoform X4 [Oreochromis niloticus]	203	144	0.969406	15.0977	0.00309591	85.536	60.194	85.536	S	SGGYS(0.03)S(0.969)GGYRENR	S(-41)GGY(-42)S(-15)S(15)GGY(-33)RENR	6	2	-0.6779	8313;8314	16844;16845	16845	F3	18295	0.32851	0.34486	0.20159	0.13812	0.3	0.34	0.19	0.17	0.32	0.03	0.0938	0.18	0.01	0.0556	0.565	0.00127034	0.00897811	down
237	XP_005476235.1	cold-inducible RNA-binding protein isoform X3 [Oreochromis niloticus]	3020	151	0.969406	15.0977	0.00309591	85.536	60.194	85.536	S	SGGYS(0.03)S(0.969)GGYRENR	S(-41)GGY(-42)S(-15)S(15)GGY(-33)RENR	6	2	-0.6779	8313;8314	16844;16845	16845	F3	18295	0.32851	0.34486	0.20159	0.13812	0.3	0.34	0.19	0.17	0.32	0.03	0.0938	0.18	0.01	0.0556	0.565	0.00127034	0.00897811	down
239	XP_005476236.1	cold-inducible RNA-binding protein isoform X4 [Oreochromis niloticus]	203	162	0.778349	5.54714	9.95698e-293	242.1	224.89	69.812	S	S(0.217)GS(0.778)GS(0.005)YR	S(-5.5)GS(5.5)GS(-22)Y(-63)R	3	2	0.5342	8350;8351	16900;16906	16900	F2	12670	0.31712	0.38275	0.14344	0.11496	0.29	0.38	0.13	0.14	0.335	0.06	0.1791	0.135	0.01	0.0741	0.41	0.00156358	0.00972782	down
240	XP_005476236.1	cold-inducible RNA-binding protein isoform X4 [Oreochromis niloticus]	203	164	0.974231	16.2498	6.00249e-41	151.04	132.21	140.22	S	S(0.003)GS(0.023)GS(0.974)YRDGYDSYATHE	S(-26)GS(-16)GS(16)Y(-60)RDGY(-75)DS(-61)Y(-97)AT(-90)HE	5	2	-0.89045	8350;8351	16908	16908	F4	28461	0.31238	0.33193	0.20578	0.14991	0.29	0.33	0.19	0.18	0.31	0.03	0.0968	0.185	0.01	0.0541	0.599	0.00105566	0.00849911	down
246	XP_025753560.1	EH domain-binding protein 1 isoform X5 [Oreochromis niloticus]	209	635	0.979308	16.7511	0.000366493	86.467	49.276	86.467	S	GEGAPEPAS(0.979)PT(0.021)R	GEGAPEPAS(17)PT(-17)R	9	2	-0.26586	2917	5648;5649	5648	F1	18877	0.34187	0.3046	0.23032	0.1232	0.31	0.3	0.22	0.15	0.305	0.01	0.0328	0.185	0.05	0.2703	0.607	0.0185378	0.0436119	down
278	XP_003438499.1	GATOR complex protein WDR24 [Oreochromis niloticus]	226	482	0.982562	17.5087	7.90902e-05	109.48	85.447	109.48	S	LGTLPLMNS(0.983)FS(0.017)LK	LGT(-89)LPLMNS(18)FS(-18)LK	9	3	-1.7919	5325	10671;10672	10672	F6	47934	0.23082	0.17359	0.34892	0.24667	0.21	0.17	0.33	0.3	0.19	0.03	0.1579	0.315	0.02	0.0635	1.676	0.00468029	0.0192282	up
279	XP_025765413.1	TBC1 domain family member 24 isoform X2 [Oreochromis niloticus]	228	490	0.986348	18.5884	0.00462083	44.258	21.379	44.258	S	LQQPEKPPGELS(0.986)PFLS(0.014)AR	LQQPEKPPGELS(19)PFLS(-19)AR	12	3	0.014199	5632	11221	11221	F5	43553	0.19259	0.15892	0.35115	0.29734	0.18	0.16	0.33	0.36	0.17	0.01	0.0588	0.345	0.02	0.058	2.036	0.000463581	0.00528926	up
286	XP_003438559.2	protein unc-13 homolog D [Oreochromis niloticus]	231	31	1	61.1103	0.00123346	61.11	41.839	61.11	S	LKQFS(1)PVHAR	LKQFS(61)PVHAR	5	4	0.45556	5432	10860	10860	F5	30832	0.17976	0.20598	0.36159	0.25267	0.17	0.2	0.34	0.3	0.185	0.02	0.1081	0.32	0.03	0.0938	1.741	0.00265132	0.0134919	up
291	XP_005448012.1	protein Tob1 [Oreochromis niloticus]	236	214	0.550611	1.1424	1.65823e-05	107.09	72.811	107.09	S	T(0.423)S(0.551)PT(0.026)NNLGLNVNTLLK	T(-1.1)S(1.1)PT(-13)NNLGLNVNT(-90)LLK	2	3	-0.30419	10280	21015	21015	F6	46992	0.31277	0.33118	0.2078	0.14825	0.29	0.33	0.2	0.18	0.31	0.03	0.0968	0.19	0.01	0.0526	0.615	0.00206884	0.0118059	down
295	XP_003438717.2	tripartite motif-containing protein 65 [Oreochromis niloticus]	238	75	0.945419	12.3858	1.08436e-23	127.92	101.79	127.92	S	NVS(0.945)LS(0.055)VLAETANSAGPSCKDPLVR	NVS(12)LS(-12)VLAET(-84)ANS(-110)AGPS(-120)CKDPLVR	3	4	0.94052	6476;6477	12868;12869;12870	12870	F6	45443	0.21491	0.20051	0.32291	0.25187	0.2	0.2	0.3	0.3	0.2	0	0	0.3	0	0	1.5	2.63919e-12	2.22396e-09	up
296	XP_003438723.1	lipase maturation factor 1 [Oreochromis niloticus]	239	10	0.5	0	0.0266408	60.972	13.056	60.972	S	AES(0.5)S(0.5)VR	AES(0)S(0)VR	3	2	2.3734	296	648	648	F1	12519	0.48589	0.24273	0.1565	0.11489	0.45	0.24	0.15	0.14	0.345	0.15	0.4348	0.145	0.01	0.069	0.463	0.0206728	0.0479604	down
297	XP_003438723.1	lipase maturation factor 1 [Oreochromis niloticus]	239	11	0.5	0	0.0266408	60.972	13.056	60.972	S	AES(0.5)S(0.5)VR	AES(0)S(0)VR	4	2	2.3734	296	648	648	F1	12519	0.48589	0.24273	0.1565	0.11489	0.45	0.24	0.15	0.14	0.345	0.15	0.4348	0.145	0.01	0.069	0.463	0.0206728	0.0479604	down
299	XP_005448054.1	somatostatin receptor type 2 [Oreochromis niloticus]	240	345	0.992849	21.4254	1.79435e-06	117	91.828	117	S	VAGLDEVERS(0.007)DS(0.993)R	VAGLDEVERS(-21)DS(21)R	12	3	-0.97308	5003;10475;10476	21404;21405	21404	F2	38511	0.37885	0.25702	0.2102	0.15393	0.35	0.26	0.2	0.19	0.305	0.06	0.1967	0.195	0.01	0.0513	0.653	0.0152759	0.0389552	down
307	XP_005448253.1	mediator of RNA polymerase II transcription subunit 24 isoform X2 [Oreochromis niloticus]	245	859	0.588892	1.57203	1.25413e-05	74.63	61.529	74.63	S	LLS(0.411)S(0.589)NEDEPVALS(0.142)S(0.858)PGDR	LLS(-1.6)S(1.6)NEDEPVALS(-7.9)S(7.9)PGDR	4	3	1.2096	5494	10964	10964	F2	47914	0.32308	0.32768	0.19464	0.15459	0.3	0.33	0.18	0.19	0.315	0.02	0.0635	0.185	0.01	0.0541	0.589	0.000460243	0.00528926	down
308	XP_005448253.1	mediator of RNA polymerase II transcription subunit 24 isoform X2 [Oreochromis niloticus]	245	869	0.858408	7.85923	5.83433e-06	83.047	65.303	74.63	S	LLS(0.411)S(0.589)NEDEPVALS(0.142)S(0.858)PGDR	LLS(-1.6)S(1.6)NEDEPVALS(-7.9)S(7.9)PGDR	14	3	1.2096	5494	10964;10965	10964	F2	47914	0.32308	0.32768	0.19464	0.15459	0.3	0.33	0.18	0.19	0.315	0.02	0.0635	0.185	0.01	0.0541	0.589	0.000460243	0.00528926	down
312	XP_003438851.1	glutaminase kidney isoform, mitochondrial [Oreochromis niloticus]	250	594	0.809454	6.85619	0.001191	48.823	37.969	48.823	S	VYDDIDS(0.023)LS(0.809)NT(0.167)DEQK	VY(-34)DDIDS(-15)LS(6.9)NT(-6.9)DEQK	9	3	0.77756	11165	22773	22773	F2	43264	0.47424	0.30703	0.11971	0.099015	0.44	0.31	0.11	0.12	0.375	0.09	0.24	0.115	0.01	0.087	0.316	0.00151875	0.00955868	down
313	XP_013131384.2	transmembrane and coiled-coil domains protein 1 isoform X5 [Oreochromis niloticus]	252	197	0.999995	52.6266	0.000826001	66.533	41.741	66.533	S	FGS(1)ADNIPSLK	FGS(53)ADNIPS(-53)LK	3	3	1.0475	2534;6254	4952;12442	4952	F4	46137	0.20662	0.19321	0.34781	0.25236	0.19	0.19	0.33	0.3	0.19	0	0	0.315	0.02	0.0635	1.658	0.000354702	0.00525402	up
339	XP_003439121.1	lysine-specific demethylase 9 [Oreochromis niloticus]	268	37	1	52.4633	0.0038318	52.463	28.709	52.463	S	DLS(1)PLADKR	DLS(52)PLADKR	3	3	0.35172	1435	2880	2880	F3	37181	0.21603	0.17157	0.3505	0.2619	0.2	0.17	0.33	0.32	0.185	0.02	0.1081	0.325	0.01	0.0308	1.768	0.00128407	0.00905057	up
389	XP_003439307.1	protein scribble homolog isoform X6 [Oreochromis niloticus]	281	1275	0.863682	8.62448	3.8073e-21	95.56	81.185	95.56	S	T(0.119)ES(0.864)PIREAPYS(0.008)PT(0.01)IQPANIHYTSTPTVK	T(-8.6)ES(8.6)PIREAPY(-45)S(-20)PT(-19)IQPANIHY(-59)T(-64)S(-69)T(-74)PT(-79)VK	3	3	-0.61437	9817	20026	20026	F5	39016	0.14989	0.11489	0.36274	0.37248	0.14	0.11	0.34	0.45	0.125	0.02	0.16	0.395	0.08	0.2025	3.206	0.00171724	0.0104944	up
396	XP_003439324.1	retinol dehydrogenase 12 [Oreochromis niloticus]	283	11	0.992796	21.393	7.00188e-06	90.412	55.503	69.92	S	S(0.993)WS(0.007)CDEKLEGK	S(21)WS(-21)CDEKLEGK	1	3	1.5155	9629	19555;19556	19555	F3	37836	0.38288	0.31561	0.14294	0.15857	0.35	0.31	0.13	0.19	0.33	0.03	0.0909	0.16	0.04	0.25	0.487	0.00766558	0.0244885	down
421	XP_019216408.1	non-muscle caldesmon isoform X2 [Oreochromis niloticus]	293	10	1	43.0301	0.00394568	43.03	29.367	43.03	S	RNS(1)S(1)KQGLQNLMR	RNS(43)S(43)KQGLQNLMR	3	2	1.5087	7480	15075	15075	F4	26794	0.20497	0.21388	0.30618	0.27497	0.19	0.21	0.29	0.33	0.2	0.01	0.05	0.31	0.03	0.0968	1.554	0.00265884	0.0134919	up
422	XP_019216408.1	non-muscle caldesmon isoform X2 [Oreochromis niloticus]	293	11	1	43.0301	0.00394568	43.03	29.367	43.03	S	RNS(1)S(1)KQGLQNLMR	RNS(43)S(43)KQGLQNLMR	4	2	1.5087	7480	15075	15075	F4	26794	0.20497	0.21388	0.30618	0.27497	0.19	0.21	0.29	0.33	0.2	0.01	0.05	0.31	0.03	0.0968	1.554	0.00265884	0.0134919	up
432	XP_003439482.1	SUMO-activating enzyme subunit 2 [Oreochromis niloticus]	299	601	0.611259	7.18509	2.28037e-07	53.968	38.652	53.968	S	APSEDDDIMIVDS(0.101)DEEDGAAS(0.117)S(0.117)S(0.611)AAAAT(0.042)S(0.01)GT(0.002)K	APS(-41)EDDDIMIVDS(-7.8)DEEDGAAS(-7.2)S(-7.2)S(7.2)AAAAT(-12)S(-18)GT(-26)K	23	4	0.65908	703	1548	1548	F2	42181	0.31177	0.34969	0.17831	0.16024	0.29	0.35	0.17	0.19	0.32	0.04	0.125	0.18	0.01	0.0556	0.568	0.0027996	0.0137241	down
440	XP_003439511.1	target of rapamycin complex 2 subunit MAPKAP1 [Oreochromis niloticus]	303	124	0.969319	15.7766	1.19338e-22	137.99	119.16	137.99	S	AS(0.005)S(0.026)QS(0.969)VEDLGSLFEK	AS(-23)S(-16)QS(16)VEDLGS(-96)LFEK	5	3	1.1875	875	1892	1892	F4	50281	0.17007	0.18901	0.34166	0.29926	0.16	0.19	0.32	0.36	0.175	0.02	0.1143	0.34	0.03	0.0882	1.957	0.00157828	0.00980318	up
447	XP_005449570.1	hydroxymethylglutaryl-CoA synthase, cytoplasmic [Oreochromis niloticus]	307	509	0.943335	12.2135	0.00352435	51.998	22.912	51.998	S	MPAAT(0.057)AGS(0.943)ER	MPAAT(-12)AGS(12)ER	8	2	-2.4089	6064	12072	12072	F2	15384	0.18561	0.22401	0.35987	0.23051	0.17	0.22	0.34	0.28	0.195	0.04	0.2051	0.31	0.04	0.129	1.616	0.0152622	0.0389465	up
462	XP_005449575.1	m7GpppN-mRNA hydrolase isoform X3 [Oreochromis niloticus]	314	199	0.775185	6.39486	0.000124176	68.587	55.53	68.587	S	KGES(0.047)T(0.178)DS(0.775)DDDFANISNIR	KGES(-12)T(-6.4)DS(6.4)DDDFANIS(-54)NIR	7	3	1.0624	4607	9288	9288	F3	42551	0.1962	0.18632	0.38696	0.23052	0.18	0.19	0.36	0.28	0.185	0.01	0.0541	0.32	0.06	0.1875	1.731	0.00532803	0.0197518	up
530	XP_003440278.1	hamartin [Oreochromis niloticus]	354	535	0.999371	32.2952	1.19984e-08	111.53	91.777	111.53	S	GFDS(0.999)PFYHT(0.001)TETLTGCQTR	GFDS(32)PFY(-46)HT(-32)T(-48)ET(-70)LT(-79)GCQT(-80)R	4	3	-0.69387	2954	5713	5713	F5	43949	0.19422	0.20103	0.34951	0.25524	0.18	0.2	0.33	0.31	0.19	0.01	0.0526	0.32	0.01	0.0312	1.689	0.000671851	0.00650743	up
533	XP_013124043.1	BCL2/adenovirus E1B 19 kDa protein-interacting protein 2 isoform X6 [Oreochromis niloticus]	356	253	0.999963	48.608	0.000658763	55.589	33.716	55.589	S	GVES(1)VHEYSASEER	GVES(49)VHEY(-49)S(-49)AS(-50)EER	4	3	-1.0922	3586	7127	7127	F2	30085	0.32383	0.30582	0.19817	0.17218	0.3	0.3	0.19	0.21	0.3	0	0	0.2	0.01	0.05	0.666	0.000786787	0.00707828	down
551	XP_003440500.1	alpha- and gamma-adaptin-binding protein p34 [Oreochromis niloticus]	370	316	0.931913	11.0336	2.93331e-20	130.01	117.13	80.638	S	AFWMAIGGDEDEIDGLS(0.932)S(0.932)GEES(0.136)	AFWMAIGGDEDEIDGLS(11)S(11)GEES(-11)	17	3	-2.7892	340	730;731;732;733;734	731	F4	52928	0.22813	0.18048	0.32528	0.26338	0.21	0.18	0.31	0.32	0.195	0.02	0.1026	0.315	0.01	0.0317	1.625	0.00178675	0.0106531	up
552	XP_003440500.1	alpha- and gamma-adaptin-binding protein p34 [Oreochromis niloticus]	370	317	0.931913	11.0336	2.93331e-20	130.01	117.13	80.638	S	AFWMAIGGDEDEIDGLS(0.932)S(0.932)GEES(0.136)	AFWMAIGGDEDEIDGLS(11)S(11)GEES(-11)	18	3	-2.7892	340	730;731;732;733;734	731	F4	52928	0.22813	0.18048	0.32528	0.26338	0.21	0.18	0.31	0.32	0.195	0.02	0.1026	0.315	0.01	0.0317	1.625	0.00178675	0.0106531	up
573	XP_019201507.1	HBS1-like protein isoform X2 [Oreochromis niloticus]	386	69	0.881752	8.92283	5.04311e-39	132.34	112.11	132.34	S	EEPLEEEEFEDEAVPVS(0.882)PT(0.113)VNHNLS(0.005)PLDQAK	EEPLEEEEFEDEAVPVS(8.9)PT(-8.9)VNHNLS(-22)PLDQAK	17	4	0.74292	1885	3742	3742	F3	50554	0.34096	0.33371	0.17016	0.15517	0.31	0.33	0.16	0.19	0.32	0.01	0.0312	0.175	0.02	0.1143	0.547	0.00141733	0.00927443	down
587	XP_003440854.1	chloride intracellular channel protein 5 [Oreochromis niloticus]	401	70	0.527395	0.974678	9.27727e-05	70.373	52.456	65.219	S	HS(0.002)DS(0.003)S(0.003)S(0.014)S(0.028)S(0.527)S(0.421)DDEDAK	HS(-24)DS(-22)S(-22)S(-16)S(-13)S(0.97)S(-0.97)DDEDAK	8	3	2.9255	3931;3932	7841	7841	F1	13712	0.15454	0.12949	0.34464	0.37134	0.14	0.13	0.32	0.45	0.135	0.01	0.0741	0.385	0.09	0.2338	2.856	0.00196716	0.011328	up
590	XP_003440854.1	chloride intracellular channel protein 5 [Oreochromis niloticus]	401	150	0.999998	59.0411	3.85887e-15	130.29	89.203	108.96	S	TDPEPQES(1)VDYTLK	T(-63)DPEPQES(59)VDY(-62)T(-59)LK	8	3	0.83248	9762	19923;19924;19925;19926;19927	19923	F2	40148	0.34749	0.30283	0.18413	0.15429	0.32	0.3	0.17	0.19	0.31	0.01	0.0323	0.18	0.01	0.0556	0.581	0.000685763	0.00660003	down
605	XP_003441093.1	RRP12-like protein [Oreochromis niloticus]	421	1055	0.999985	48.2773	1.85948e-06	99.021	83.482	80.98	S	QATEEQDDS(1)ES(1)EQEAPK	QAT(-48)EEQDDS(48)ES(55)EQEAPK	9	3	-0.95339	6577	13055;13056;13057	13056	F1	22959	0.30903	0.33667	0.18461	0.16969	0.28	0.33	0.17	0.2	0.305	0.04	0.1311	0.185	0.02	0.1081	0.61	0.00491227	0.0197518	down
606	XP_003441093.1	RRP12-like protein [Oreochromis niloticus]	421	1057	0.999997	55.023	1.85948e-06	99.021	83.482	80.98	S	QATEEQDDS(1)ES(1)EQEAPK	QAT(-48)EEQDDS(48)ES(55)EQEAPK	11	3	-0.95339	6577	13055;13056;13057	13056	F1	22959	0.30903	0.33667	0.18461	0.16969	0.28	0.33	0.17	0.2	0.305	0.04	0.1311	0.185	0.02	0.1081	0.61	0.00491227	0.0197518	down
607	XP_003441099.1	eukaryotic translation initiation factor 3 subunit L [Oreochromis niloticus]	422	569	0.965956	14.5466	1.38354e-101	182.63	157.56	182.63	S	MSTTATTVTSGTAT(0.034)S(0.966)R	MS(-150)T(-150)T(-130)AT(-91)T(-93)VT(-69)S(-49)GT(-39)AT(-15)S(15)R	15	2	-1.7319	4765;6111	12166	12166	F3	23063	0.33297	0.32444	0.20529	0.1373	0.31	0.32	0.19	0.17	0.315	0.01	0.0317	0.18	0.01	0.0556	0.572	0.000467908	0.00528926	down
609	XP_003441111.1	PDZ and LIM domain protein 1 [Oreochromis niloticus]	424	89	0.999143	30.7373	0.000157682	80.96	65.07	80.96	S	LWS(0.999)PLS(0.001)SEEGK	LWS(31)PLS(-31)S(-49)EEGK	3	3	-0.4235	5868	11655	11655	F4	47985	0.36039	0.28613	0.18768	0.1658	0.33	0.28	0.18	0.2	0.305	0.04	0.1311	0.19	0.01	0.0526	0.627	0.00359522	0.0158784	down
618	XP_003441229.1	enoyl-CoA hydratase, mitochondrial [Oreochromis niloticus]	433	287	1	71.3491	0.0052867	71.349	60.476	71.349	S	KAS(1)FQDN	KAS(71)FQDN	3	3	-0.3338	4494	9033	9033	F2	27101	0.50029	0.2409	0.16226	0.09654	0.46	0.24	0.15	0.12	0.35	0.16	0.4571	0.135	0.02	0.1481	0.428	0.0196708	0.0458179	down
627	XP_005473857.1	regulator of microtubule dynamics protein 2 [Oreochromis niloticus]	437	115	0.852781	7.62872	0.0130755	52.79	16.096	52.79	S	RT(0.147)GS(0.853)LHR	RT(-7.6)GS(7.6)LHR	4	3	1.8057	7747	15620	15620	F3	9271	0.50295	0.27497	0.092587	0.12949	0.46	0.27	0.09	0.16	0.365	0.13	0.3562	0.125	0.05	0.4	0.367	0.0175902	0.0416367	down
641	XP_003441495.1	ubiquitin carboxyl-terminal hydrolase 4 [Oreochromis niloticus]	448	647	0.983342	21.7731	0.00117443	63.76	41.629	53.448	S	HS(0.002)QS(0.983)PS(0.007)T(0.007)ES(0.002)R	HS(-27)QS(22)PS(-22)T(-22)ES(-27)R	4	3	0.48181	3952	7898;7899;7900	7898	F1	9603	0.31735	0.30548	0.22756	0.15166	0.29	0.3	0.21	0.18	0.295	0.01	0.0339	0.195	0.02	0.1026	0.661	0.00274756	0.0136015	down
647	XP_005469548.1	cyclic AMP-dependent transcription factor ATF-1 isoform X2 [Oreochromis niloticus]	457	207	0.750553	5.05783	9.35702e-17	105.16	89.223	70.151	S	TAPTSTSLPQTVVMT(0.234)S(0.751)PVGLS(0.011)QT(0.004)K	T(-47)APT(-46)S(-46)T(-43)S(-40)LPQT(-37)VVMT(-5.1)S(5.1)PVGLS(-18)QT(-23)K	16	3	-0.89995	9696	19698	19698	F6	40161	0.4033	0.3312	0.13877	0.12673	0.37	0.33	0.13	0.15	0.35	0.03	0.0857	0.14	0.01	0.0714	0.401	0.000426542	0.00528926	down
651	XP_003441571.1	signal peptidase complex subunit 1 [Oreochromis niloticus]	464	95	0.787379	6.77215	2.7961e-18	115.92	104.92	115.92	S	NPLSWQPALPESTAEPS(0.047)QKPQES(0.787)T(0.166)K	NPLS(-110)WQPALPES(-50)T(-44)AEPS(-12)QKPQES(6.8)T(-6.8)K	23	4	0.81701	6337;6338	12599	12599	F6	42565	0.43987	0.26601	0.16515	0.12897	0.41	0.26	0.16	0.16	0.335	0.11	0.3284	0.16	0	0	0.502	0.0122612	0.0338537	down
657	XP_003441621.1	mRNA decay activator protein ZFP36 [Oreochromis niloticus]	470	235	0.973574	15.6636	0.000405006	88.561	69.29	88.561	S	QS(0.026)VS(0.974)FAGFLGSSR	QS(-16)VS(16)FAGFLGS(-62)S(-62)R	4	2	-2.4483	6965	13915	13915	F6	45837	0.2808	0.34368	0.20675	0.16877	0.26	0.34	0.19	0.2	0.3	0.06	0.2	0.195	0.01	0.0513	0.662	0.0127351	0.0347795	down
662	XP_003441666.1	translocon-associated protein subunit gamma [Oreochromis niloticus]	475	105	1	65.8417	0.00294258	74.944	61.891	65.842	S	KLS(1)EADNRK	KLS(66)EADNRK	3	2	0.12654	4731;4732	9538;9539;9540;9541	9541	F3	25350	0.34681	0.31817	0.17643	0.13864	0.32	0.32	0.17	0.17	0.32	0	0	0.17	0	0	0.531	1.5612e-11	6.40322e-09	down
669	XP_003441732.1	RNA-binding protein 7 [Oreochromis niloticus]	478	96	0.96588	13.6319	6.73547e-17	89.793	80.293	89.793	S	SGSSHCSNPGNS(0.966)QNT(0.237)S(0.794)PAS(0.002)T(0.001)PNPHGQR	S(-50)GS(-50)S(-50)HCS(-36)NPGNS(14)QNT(-5.7)S(5.7)PAS(-26)T(-32)PNPHGQR	12	4	-1.0622	8373	16950	16950	F3	15008	0.35055	0.30816	0.16398	0.17731	0.32	0.31	0.15	0.21	0.315	0.01	0.0317	0.18	0.04	0.2222	0.572	0.00974178	0.029755	down
670	XP_003441732.1	RNA-binding protein 7 [Oreochromis niloticus]	478	100	0.793716	5.72534	6.73547e-17	89.793	80.293	89.793	S	SGSSHCSNPGNS(0.966)QNT(0.237)S(0.794)PAS(0.002)T(0.001)PNPHGQR	S(-50)GS(-50)S(-50)HCS(-36)NPGNS(14)QNT(-5.7)S(5.7)PAS(-26)T(-32)PNPHGQR	16	4	-1.0622	8373	16948;16950	16950	F3	15008	0.67352	0.59863	0.4189	0.30895	0.62	0.59	0.39	0.37	0.605	0.02	0.0331	0.38	0.01	0.0263	0.629	0.000195816	0.00390421	down
679	XP_003441882.1	protein phosphatase 1 regulatory subunit 1B isoform X1 [Oreochromis niloticus]	488	141	0.997486	25.9862	0.000140973	81.278	64.704	81.278	S	GLLDS(0.997)LT(0.003)EGHR	GLLDS(26)LT(-26)EGHR	5	3	-1.8296	3215	6315	6315	F3	43446	0.33246	0.31992	0.18396	0.16366	0.31	0.32	0.17	0.2	0.315	0.01	0.0317	0.185	0.02	0.1081	0.587	0.00153382	0.00963755	down
692	XP_003441889.1	ATP-citrate synthase isoform X5 [Oreochromis niloticus]	492	455	0.988733	21.6044	0.0159312	59.908	19.863	59.908	S	T(0.004)AS(0.989)FS(0.007)EPK	T(-23)AS(22)FS(-22)EPK	3	2	2.8671	9705;9706	19739	19739	F3	32294	0.20238	0.17039	0.3591	0.26814	0.19	0.17	0.34	0.32	0.18	0.01	0.0556	0.33	0.01	0.0303	1.839	0.000476886	0.00530308	up
709	XP_003442075.1	ATP-citrate synthase [Oreochromis niloticus]	506	465	0.61793	2.08797	0.00238811	53.528	26.499	43.628	S	GKVES(0.618)S(0.382)PAK	GKVES(2.1)S(-2.1)PAK	5	3	4.1868	3178;10618;10619	6244;6245;21711	6244	F3	19116	0.22153	0.18929	0.29757	0.29804	0.2	0.19	0.28	0.36	0.195	0.01	0.0513	0.32	0.06	0.1875	1.642	0.00711448	0.0235308	up
710	XP_003442075.1	ATP-citrate synthase [Oreochromis niloticus]	506	466	0.969931	15.0861	0.000332567	116.73	23.262	116.73	S	VES(0.03)S(0.97)PAK	VES(-15)S(15)PAK	4	2	1.9186	3178;10618;10619	6245;21709;21710;21711	21710	F2	23139	0.20992	0.18527	0.29757	0.29804	0.19	0.18	0.28	0.36	0.185	0.01	0.0541	0.32	0.06	0.1875	1.731	0.00532803	0.0197518	up
712	XP_003442075.1	ATP-citrate synthase [Oreochromis niloticus]	506	455	0.999324	31.9383	1.29789e-11	128.27	80.667	128.27	S	T(0.001)AS(0.999)FSENK	T(-32)AS(32)FS(-44)ENK	3	2	2.3628	9703;9704	19711;19712;19714;19715;19716;19717;19718;19719;19721;19725;19726;19727;19728;19729;19730;19732;19734;19735;19736;19737;19738	19721	F3	30104	0.19599	0.1685	0.41231	0.23455	0.18	0.17	0.39	0.28	0.175	0.01	0.0571	0.335	0.08	0.2388	1.916	0.00721556	0.023834	up
713	XP_003442075.1	ATP-citrate synthase [Oreochromis niloticus]	506	457	0.67374	5.31887	0.00186347	74.165	38.941	74.165	S	T(0.128)AS(0.198)FS(0.674)ENK	T(-7.2)AS(-5.3)FS(5.3)ENK	5	3	0.34626	9703;9704	19723	19723	F3	31814	0.21441	0.19824	0.37423	0.21312	0.2	0.2	0.35	0.26	0.2	0	0	0.305	0.06	0.1967	1.525	0.0173155	0.0412182	up
742	XP_025762170.1	reticulophagy regulator 3 [Oreochromis niloticus]	523	31	0.865549	8.60837	0.00669068	77.124	43.895	77.124	S	S(0.015)CS(0.866)S(0.119)ERDGQVR	S(-18)CS(8.6)S(-8.6)ERDGQVR	3	2	-0.85065	8002	16173	16173	F2	13726	0.3101	0.36128	0.17668	0.15193	0.29	0.36	0.17	0.18	0.325	0.05	0.1538	0.175	0.01	0.0571	0.545	0.00248408	0.0130919	down
748	XP_003442282.1	eukaryotic translation initiation factor 3 subunit M [Oreochromis niloticus]	526	337	0.736984	4.52515	0.00208114	60.301	44.048	60.301	S	VVVS(0.003)HS(0.737)T(0.26)HR	VVVS(-24)HS(4.5)T(-4.5)HR	6	3	-0.91419	11160	22765	22765	F4	14094	0.33714	0.29664	0.17656	0.18966	0.31	0.29	0.17	0.23	0.3	0.01	0.0333	0.2	0.04	0.2	0.667	0.018713	0.0439515	down
753	XP_003442325.2	lysine--tRNA ligase isoform X2 [Oreochromis niloticus]	532	587	0.987507	18.9793	1.0872e-14	128.27	117.86	128.27	S	TAAPSEGT(0.012)S(0.988)V	T(-84)AAPS(-59)EGT(-19)S(19)V	9	2	-0.025722	9672	19651	19651	F1	23978	0.32516	0.29775	0.2277	0.14939	0.3	0.3	0.21	0.18	0.3	0	0	0.195	0.02	0.1026	0.65	0.00229336	0.0125038	down
783	XP_003442429.1	cGMP-inhibited 3',5'-cyclic phosphodiesterase B [Oreochromis niloticus]	544	269	0.636623	1.12142	0.00541351	52.707	37.286	52.707	S	RRS(0.811)S(0.533)CVS(0.637)LGET(0.011)S(0.003)T(0.003)S(0.001)Y(0.001)YGSCK	RRS(4.1)S(-1.1)CVS(1.1)LGET(-20)S(-27)T(-26)S(-32)Y(-35)Y(-39)GS(-46)CK	7	3	-1.5038	7639;7681;9135	15411	15411	F4	33472	0.32764	0.32122	0.19993	0.15121	0.3	0.32	0.19	0.18	0.31	0.01	0.0323	0.185	0.01	0.0541	0.597	0.000230121	0.0040399	down
789	XP_025762301.1	rho GTPase-activating protein 27 isoform X8 [Oreochromis niloticus]	548	632	0.998675	29.5559	1.2518e-51	161.87	100.19	67.326	S	HAS(0.001)PDS(0.999)PQLSNR	HAS(-30)PDS(30)PQLS(-37)NR	6	3	-0.72289	3687	7309;7310;7311;7312;7313;7314;7315	7309	F2	19833	0.1262	0.1318	0.47621	0.26579	0.12	0.13	0.45	0.32	0.125	0.01	0.08	0.385	0.09	0.2338	3.085	0.00161012	0.00995202	up
811	XP_003442571.1	proline-rich AKT1 substrate 1 [Oreochromis niloticus]	557	349	1	80.3867	8.43781e-05	80.387	56.555	80.387	S	LNT(1)GDFS(1)LKQ	LNT(80)GDFS(80)LKQ	7	3	0.073238	5553	11085;11086;11087	11085	F3	44590	0.72857	0.54596	0.4217	0.30377	0.67	0.54	0.4	0.37	0.605	0.09	0.1488	0.385	0.02	0.0519	0.644	0.00667245	0.0230018	down
823	XP_003442652.1	60S ribosomal protein L3 [Oreochromis niloticus]	564	7	1	61.9623	0.0080816	61.962	41.442	61.962	S	KFS(1)APR	KFS(62)APR	3	3	-0.59002	4595	9267	9267	F4	26611	0.3363	0.35435	0.16818	0.13242	0.31	0.35	0.16	0.16	0.33	0.03	0.0909	0.16	0	0	0.487	0.000249819	0.00425759	down
833	XP_003442726.1	TATA element modulatory factor isoform X4 [Oreochromis niloticus]	573	990	0.922505	11.3174	5.63024e-18	135.04	93.497	135.04	S	ATAPLVGEAPAS(0.003)S(0.002)T(0.005)PS(0.923)LS(0.068)R	AT(-130)APLVGEAPAS(-26)S(-27)T(-23)PS(11)LS(-11)R	16	2	0.80544	914;4507	1957;9059	1957	F4	40710	0.30948	0.32884	0.1881	0.17359	0.29	0.33	0.18	0.21	0.31	0.03	0.0968	0.195	0.02	0.1026	0.631	0.00409402	0.0174034	down
843	XP_003442906.1	L-2-hydroxyglutarate dehydrogenase, mitochondrial [Oreochromis niloticus]	587	53	0.981453	17.236	2.99759e-05	95.98	41.509	95.98	S	HPS(0.981)LS(0.019)FVLLEK	HPS(17)LS(-17)FVLLEK	3	3	-1.0492	3878	7706	7706	F6	46190	0.35532	0.29772	0.19182	0.15514	0.33	0.3	0.18	0.19	0.315	0.02	0.0635	0.185	0.01	0.0541	0.589	0.000460243	0.00528926	down
848	XP_003442928.1	LOW QUALITY PROTEIN: fibronectin type III domain-containing protein 3B [Oreochromis niloticus]	592	253	0.878915	8.60855	0.014983	69.198	19.071	69.198	S	LRS(0.121)S(0.879)PR	LRS(-8.6)S(8.6)PR	4	3	0.64479	5659	11263	11263	F3	13610	0.18409	0.17204	0.38051	0.26336	0.17	0.17	0.36	0.32	0.17	0	0	0.34	0.03	0.0882	2	0.000262393	0.0044124	up
849	XP_003442928.1	LOW QUALITY PROTEIN: fibronectin type III domain-containing protein 3B [Oreochromis niloticus]	592	203	0.999815	38.0203	2.53436e-05	96.604	71.751	72.705	S	VNS(1)PPSTPYK	VNS(38)PPS(-38)T(-46)PY(-63)K	3	3	-0.58923	10890	22239;22240;22241	22240	F4	31670	0.20912	0.19063	0.34381	0.26169	0.19	0.19	0.32	0.31	0.19	0	0	0.315	0.01	0.0317	1.658	1.26632e-05	0.000706162	up
853	XP_019204346.1	polypyrimidine tract-binding protein 1 isoform X2 [Oreochromis niloticus]	595	106	0.996871	25.0321	6.04148e-05	105.13	69.515	105.13	S	T(0.003)DNS(0.997)PNQVR	T(-25)DNS(25)PNQVR	4	2	-0.14822	2089;9761	4148;19922	19922	F1	14028	0.32308	0.33078	0.19209	0.15405	0.3	0.33	0.18	0.19	0.315	0.02	0.0635	0.185	0.01	0.0541	0.589	0.000460243	0.00528926	down
857	XP_003442941.1	mRNA decay activator protein ZFP36L1 [Oreochromis niloticus]	597	114	0.765606	5.28557	0.0209968	66.498	33.269	66.498	S	DRS(0.766)YS(0.227)ET(0.008)GER	DRS(5.3)Y(-40)S(-5.3)ET(-20)GER	3	2	1.0127	1540	3086;3087	3087	F2	16138	0.35256	0.33143	0.1736	0.12299	0.32	0.33	0.16	0.15	0.325	0.01	0.0308	0.155	0.01	0.0645	0.477	4.6234e-05	0.00178897	down
858	XP_003442941.1	mRNA decay activator protein ZFP36L1 [Oreochromis niloticus]	597	237	0.99755	26.1794	2.81681e-102	187.19	164.2	81.884	S	LQHS(0.002)YS(0.998)FAGFSNSAGLR	LQHS(-26)Y(-44)S(26)FAGFS(-52)NS(-59)AGLR	6	3	-1.5441	5615	11196;11197;11198;11199	11197	F1	44135	0.32417	0.35487	0.17401	0.14695	0.3	0.35	0.16	0.18	0.325	0.04	0.1231	0.17	0.01	0.0588	0.526	0.00139593	0.0092671	down
859	XP_003442941.1	mRNA decay activator protein ZFP36L1 [Oreochromis niloticus]	597	368	0.999818	37.3906	0.000462022	109.79	91.013	107.66	S	LS(1)ITDD	LS(37)IT(-37)DD	2	2	-1.2075	5693;7387	11322;14868	11322	F2	40584	0.33249	0.37516	0.15632	0.13602	0.31	0.37	0.15	0.16	0.34	0.04	0.1176	0.155	0.01	0.0645	0.459	0.000736534	0.00680142	down
864	XP_003442973.1	transformer-2 protein homolog alpha isoform X1 [Oreochromis niloticus]	601	230	0.597225	1.71075	4.4128e-11	93.196	70.205	84.89	S	PTYGGGGGGGGGGGGGGS(0.597)S(0.403)R	PT(-84)Y(-84)GGGGGGGGGGGGGGS(1.7)S(-1.7)R	18	3	-2.8002	449;6537	12966;12967;12968	12967	F3	18467	0.29655	0.3304	0.20948	0.15987	0.27	0.33	0.2	0.19	0.3	0.04	0.1333	0.195	0.01	0.0513	0.657	0.00570946	0.0205047	down
865	XP_003442973.1	transformer-2 protein homolog alpha isoform X1 [Oreochromis niloticus]	601	231	0.5	0	4.4128e-11	93.196	70.205	93.196	S	PTYGGGGGGGGGGGGGGS(0.5)S(0.5)R	PT(-74)Y(-74)GGGGGGGGGGGGGGS(0)S(0)R	19	2	-1.9914	449;6537	12968	12968	F3	18472	0.36615	0.53511	0.053038	0.045706	0.34	0.53	0.05	0.06	0.435	0.13	0.2989	0.055	0.01	0.1818	0.133	0.000673939	0.00651933	down
880	XP_005468556.1	myosin-9 isoform X2 [Oreochromis niloticus]	615	1933	0.903547	9.71849	2.45179e-05	90.581	73.214	72.187	S	S(0.904)S(0.096)GGGGDS(0.998)EEES(0.002)EVK	S(9.7)S(-9.7)GGGGDS(28)EEES(-28)EVK	1	2	1.0075	9172;9173	18620;18630;18631	18631	F1	23771	0.66669	0.608	0.41621	0.30911	0.61	0.6	0.39	0.37	0.605	0.01	0.0165	0.38	0.01	0.0263	0.628	8.4358e-05	0.00251879	down
887	XP_005472936.1	ubiquitin-conjugating enzyme E2 E1 [Oreochromis niloticus]	624	14	0.739663	4.99177	1.47438e-05	75.826	60.286	75.826	S	ASTS(0.001)S(0.005)S(0.019)S(0.74)S(0.234)PPS(0.001)SSQTR	AS(-41)T(-36)S(-31)S(-22)S(-16)S(5)S(-5)PPS(-31)S(-34)S(-36)QT(-34)R	7	2	0.26987	897	1927	1927	F2	14933	0.20509	0.2079	0.3037	0.28332	0.19	0.21	0.29	0.34	0.2	0.01	0.05	0.315	0.04	0.127	1.579	0.00360883	0.0158784	up
896	XP_019213653.1	mitochondrial dynamics protein MID51 [Oreochromis niloticus]	631	96	0.976695	16.2264	2.27286e-09	118.22	98.642	86.617	S	S(0.977)LQS(0.023)LPTSSHAFEPDCLR	S(16)LQS(-16)LPT(-52)S(-51)S(-55)HAFEPDCLR	1	3	-1.8316	8678	17527;17528	17528	F5	41040	0.2091	0.21165	0.32597	0.25328	0.19	0.21	0.31	0.3	0.2	0.01	0.05	0.305	0.01	0.0328	1.529	0.000803144	0.00711147	up
900	XP_003443363.1	caveolae-associated protein 2 [Oreochromis niloticus]	634	305	0.968245	14.8417	0.0193224	45.28	27.144	45.28	S	VFS(0.032)RQS(0.968)IEK	VFS(-15)RQS(15)IEK	6	3	-2.6216	10660	21791	21791	F4	35022	0.32495	0.33712	0.19853	0.13939	0.3	0.33	0.19	0.17	0.315	0.02	0.0635	0.18	0.01	0.0556	0.573	0.000927141	0.00795411	down
903	XP_025759753.1	basic leucine zipper and W2 domain-containing protein 1-A isoform X2 [Oreochromis niloticus]	635	335	1	73.91	0.00589642	87.447	83.068	73.91	S	NAEEES(1)ES(1)EEEDAD	NAEEES(74)ES(74)EEEDAD	8	2	-0.81885	6154	12246;12247;12248;12249	12249	F4	19591	0.32607	0.31011	0.1713	0.16195	0.3	0.31	0.16	0.19	0.305	0.01	0.0328	0.175	0.02	0.1143	0.574	0.00158053	0.00980909	down
940	XP_025757832.1	low density lipoprotein receptor adapter protein 1-B isoform X2 [Oreochromis niloticus]	674	186	0.829799	6.88011	2.13016e-05	95.554	61.277	92.39	S	S(0.17)GS(0.83)AGEASSSSHSER	S(-6.9)GS(6.9)AGEAS(-63)S(-75)S(-79)S(-81)HS(-87)ER	3	3	0.87296	8342	16881;16882	16881	F1	10835	0.16886	0.13358	0.41852	0.27904	0.16	0.13	0.39	0.34	0.145	0.02	0.1379	0.365	0.04	0.1096	2.545	0.00100677	0.00839507	up
941	XP_025757832.1	low density lipoprotein receptor adapter protein 1-B isoform X2 [Oreochromis niloticus]	674	201	0.873687	8.55677	0.00526157	55.401	7.8416	55.401	S	S(0.122)NS(0.874)FGS(0.005)LK	S(-8.6)NS(8.6)FGS(-23)LK	3	3	-0.95403	8797	17901	17901	F4	34780	0.20532	0.20694	0.33223	0.25551	0.19	0.21	0.31	0.31	0.2	0.01	0.05	0.31	0	0	1.554	0.000623878	0.00628513	up
943	XP_005450902.1	ATP-dependent Clp protease ATP-binding subunit clpX-like, mitochondrial isoform X2 [Oreochromis niloticus]	677	594	1	126.088	0	261.59	253.4	261.59	S	DSAEEEYDS(1)GIEEDNWPR	DS(-130)AEEEY(-130)DS(130)GIEEDNWPR	9	2	-0.42115	1545;10103	3095;3096;20633;20634	3096	F2	44135	0.36328	0.30644	0.19132	0.1481	0.33	0.3	0.18	0.18	0.315	0.02	0.0635	0.18	0	0	0.573	0.000267632	0.0044414	down
945	XP_003443904.1	cAMP-regulated phosphoprotein 19 [Oreochromis niloticus]	678	62	0.999982	48.0785	6.4355e-05	85.554	51.664	85.554	S	YFDS(1)GDYNMAK	Y(-55)FDS(48)GDY(-48)NMAK	4	2	-0.11963	11247	22915;22916;22917	22916	F3	40394	0.20437	0.21506	0.32685	0.25372	0.19	0.21	0.31	0.31	0.2	0.01	0.05	0.31	0	0	1.554	0.000623878	0.00628513	up
945	XP_003450318.2	alpha-endosulfine [Oreochromis niloticus]	1216	119	0.999982	48.0785	6.4355e-05	85.554	51.664	85.554	S	YFDS(1)GDYNMAK	Y(-55)FDS(48)GDY(-48)NMAK	4	2	-0.11963	11247	22915;22916;22917	22916	F3	40394	0.20437	0.21506	0.32685	0.25372	0.19	0.21	0.31	0.31	0.2	0.01	0.05	0.31	0	0	1.554	0.000623878	0.00628513	up
945	XP_013127514.1	cAMP-regulated phosphoprotein 19 [Oreochromis niloticus]	3302	66	0.999982	48.0785	6.4355e-05	85.554	51.664	85.554	S	YFDS(1)GDYNMAK	Y(-55)FDS(48)GDY(-48)NMAK	4	2	-0.11963	11247	22915;22916;22917	22916	F3	40394	0.20437	0.21506	0.32685	0.25372	0.19	0.21	0.31	0.31	0.2	0.01	0.05	0.31	0	0	1.554	0.000623878	0.00628513	up
953	XP_005450874.2	plakophilin-3 isoform X2 [Oreochromis niloticus]	685	173	0.999977	46.3754	1.9413e-05	82.267	69.464	82.267	S	GWAVDNS(1)DAGS(0.996)LIS(0.004)ER	GWAVDNS(46)DAGS(24)LIS(-24)ER	7	3	-1.0517	3635;3636	7203;7204;7205	7203	F3	49296	0.41867	0.39044	0.74441	0.44648	0.39	0.39	0.7	0.54	0.39	0	0	0.62	0.11	0.1774	1.59	0.00892271	0.0277677	up
955	XP_005450874.2	plakophilin-3 isoform X2 [Oreochromis niloticus]	685	180	0.999553	33.4886	0.000850813	50.294	40.237	50.294	S	GWAVDNS(1)DAGS(1)LIS(1)ERDAAY(0.001)GR	GWAVDNS(39)DAGS(35)LIS(33)ERDAAY(-33)GR	14	3	-3.8929	3635;3636	7204;7205	7205	F3	48995	0.41867	0.39044	0.74441	0.44648	0.39	0.39	0.7	0.54	0.39	0	0	0.62	0.11	0.1774	1.59	0.00892271	0.0277677	up
959	XP_003444016.1	enhancer of mRNA-decapping protein 3 [Oreochromis niloticus]	687	202	0.994793	22.8467	0.00225486	63.727	47.836	63.727	S	S(0.995)RGT(0.993)PQEQT(0.011)PTR	S(23)RGT(22)PQEQT(-22)PT(-36)R	1	2	1.3748	9066	18388	18388	F1	13954	0.14143	0.1612	0.38784	0.30953	0.13	0.16	0.36	0.37	0.145	0.02	0.1379	0.365	0.01	0.0274	2.544	0.000600201	0.00618468	up
967	XP_003444034.1	histidine ammonia-lyase [Oreochromis niloticus]	689	631	0.725421	8.77548	0.000531581	47.522	36.911	47.522	S	Y(0.008)QT(0.009)EY(0.034)IPES(0.725)RPVS(0.755)PT(0.252)AFS(0.197)LDS(0.379)PAS(0.641)PR	Y(-23)QT(-22)EY(-15)IPES(8.8)RPVS(9.9)PT(-8.8)AFS(-10)LDS(-4.7)PAS(4.7)PR	9	3	-0.21206	6543;11388;11389	23222	23222	F3	51833	0.30032	0.33649	0.21439	0.1488	0.28	0.33	0.2	0.18	0.305	0.04	0.1311	0.19	0.01	0.0526	0.627	0.00359522	0.0158784	down
975	XP_003444080.1	protein NDRG1 isoform X1 [Oreochromis niloticus]	692	9	1	46.8917	4.75234e-06	76.704	64.748	46.892	S	MDDIQVVQS(1)KPLLVDR	MDDIQVVQS(47)KPLLVDR	9	2	-0.22315	5913	11754;11755;11756	11756	F4	50391	0.19728	0.18997	0.33848	0.27099	0.18	0.19	0.32	0.33	0.185	0.01	0.0541	0.325	0.01	0.0308	1.758	7.09436e-05	0.00227982	up
983	XP_003444080.1	protein NDRG1 isoform X1 [Oreochromis niloticus]	692	350	0.995315	22.2496	0.002116	55.196	18.904	55.196	S	S(0.478)HT(0.513)S(0.014)EGNRS(0.995)R	S(-0.3)HT(0.3)S(-17)EGNRS(22)R	9	2	-0.53966	8446	17111;17112;17113;17114	17111	F1	7028	0.65205	0.63612	0.44441	0.260059	0.6	0.63	0.42	0.31	0.615	0.02	0.0325	0.365	0.08	0.2192	0.594	0.00927793	0.0286148	down
995	XP_003444218.2	tumor protein D52 isoform X4 [Oreochromis niloticus]	707	164	0.999811	37.2424	3.10069e-07	117.93	85.998	117.93	S	NAPTFKS(1)FEEK	NAPT(-37)FKS(37)FEEK	7	2	2.014	6163;6164;8236	12274;12275;12276;12277;16670	12275	F4	37986	0.33797	0.28141	0.19537	0.16794	0.31	0.28	0.18	0.2	0.295	0.02	0.0678	0.19	0.01	0.0526	0.646	0.00186753	0.0108996	down
1016	XP_003444383.1	crk-like protein [Oreochromis niloticus]	723	135	0.900109	9.54822	1.98598e-32	149.57	120.18	149.57	S	TLYDFT(0.1)GS(0.9)DAEDLPFK	T(-49)LY(-100)DFT(-9.5)GS(9.5)DAEDLPFK	8	3	0.6573	10063	20514	20514	F4	52385	0.32729	0.33285	0.19281	0.14705	0.3	0.33	0.18	0.18	0.315	0.02	0.0635	0.18	0	0	0.573	0.000267632	0.0044414	down
1024	XP_003444407.1	neurofilament medium polypeptide [Oreochromis niloticus]	726	745	0.538235	0.680077	0.00536281	52.555	21.727	52.555	S	S(0.46)ES(0.538)PKPES(0.002)PK	S(-0.68)ES(0.68)PKPES(-25)PK	3	3	1.6642	8202	16607	16607	F3	22335	0.23777	0.17751	0.35675	0.22797	0.22	0.18	0.33	0.27	0.2	0.03	0.15	0.3	0.04	0.1333	1.515	0.015845	0.0396725	up
1025	XP_003444407.1	neurofilament medium polypeptide [Oreochromis niloticus]	726	725	0.891727	9.15557	0.00330176	65.295	37.867	65.295	S	S(0.109)ES(0.892)PRPAS(1)PK	S(-9.2)ES(9.2)PRPAS(34)PK	3	2	2.8425	8204	16610	16610	F2	19766	0.21782	0.19568	0.34713	0.23936	0.2	0.19	0.33	0.29	0.195	0.01	0.0513	0.31	0.03	0.0968	1.591	0.00141255	0.0092671	up
1026	XP_003444407.1	neurofilament medium polypeptide [Oreochromis niloticus]	726	730	0.999678	34.4227	0.00330176	65.295	37.867	65.295	S	S(0.109)ES(0.892)PRPAS(1)PK	S(-9.2)ES(9.2)PRPAS(34)PK	8	2	2.8425	8204	16610;16611	16610	F2	19766	0.44896	0.353	0.733	0.46502	0.41	0.35	0.69	0.56	0.38	0.04	0.1053	0.625	0.09	0.144	1.655	0.00721911	0.0238353	up
1033	XP_003444550.1	sorting nexin-2 isoform X2 [Oreochromis niloticus]	733	262	0.94418	12.2917	0.000423804	83.823	60.074	83.823	S	AVS(0.944)T(0.056)QALSSAGLLR	AVS(12)T(-12)QALS(-40)S(-46)AGLLR	3	2	1.7275	1037	2196;2197	2197	F5	42689	0.21227	0.18554	0.35537	0.24681	0.2	0.18	0.33	0.3	0.19	0.01	0.0526	0.315	0.02	0.0635	1.662	0.00114554	0.00868122	up
1041	XP_003444749.1	fructose-bisphosphate aldolase B [Oreochromis niloticus]	742	309	1	92.9346	1.69862e-05	92.935	52.89	92.935	S	ALQAS(1)ALAAWK	ALQAS(93)ALAAWK	5	3	1.6886	584	1276	1276	F6	45222	0.35888	0.37361	0.12427	0.14325	0.33	0.37	0.12	0.17	0.35	0.03	0.0857	0.145	0.04	0.2759	0.415	0.00346583	0.0157911	down
1056	XP_003444830.1	nuclease-sensitive element-binding protein 1 isoform X2 [Oreochromis niloticus]	749	161	1	105.847	5.14479e-35	149.74	127.89	149.74	S	DKS(1)REGGENAPEGDSQQQQR	DKS(110)REGGENAPEGDS(-110)QQQQR	3	4	-2.3187	1367	2748;2749;2750;2751;2752;2753	2751	F2	17521	0.32392	0.32239	0.18591	0.16983	0.3	0.32	0.17	0.2	0.31	0.01	0.0323	0.185	0.02	0.1081	0.597	0.00197923	0.0113544	down
1067	XP_003444856.1	nucleolar complex protein 2 homolog [Oreochromis niloticus]	754	91	0.998632	28.6217	2.6473e-16	89.565	79.417	89.565	S	FLQDNDQALLNFDDT(0.999)DS(0.999)S(0.999)DDEDERGY(0.004)HK	FLQDNDQALLNFDDT(29)DS(29)S(29)DDEDERGY(-29)HK	17	4	0.3489	2597	5056	5056	F4	51541	0.29495	0.33806	0.20944	0.15755	0.27	0.34	0.2	0.19	0.305	0.05	0.1639	0.195	0.01	0.0513	0.648	0.00753411	0.0244568	down
1068	XP_003444856.1	nucleolar complex protein 2 homolog [Oreochromis niloticus]	754	92	0.998632	28.6217	2.6473e-16	89.565	79.417	89.565	S	FLQDNDQALLNFDDT(0.999)DS(0.999)S(0.999)DDEDERGY(0.004)HK	FLQDNDQALLNFDDT(29)DS(29)S(29)DDEDERGY(-29)HK	18	4	0.3489	2597	5056	5056	F4	51541	0.29495	0.33806	0.20944	0.15755	0.27	0.34	0.2	0.19	0.305	0.05	0.1639	0.195	0.01	0.0513	0.648	0.00753411	0.0244568	down
1082	XP_005478265.1	ubiquitin conjugation factor E4 B isoform X3 [Oreochromis niloticus]	764	249	0.991133	21.5622	2.9793e-17	103.21	83.488	79.365	S	VHNPFASLTAT(0.002)S(0.007)QPIAAAKS(0.991)PDHR	VHNPFAS(-45)LT(-39)AT(-27)S(-22)QPIAAAKS(22)PDHR	20	5	-0.63029	10721	21906;21907	21906	F2	43900	0.32988	0.29679	0.22586	0.14747	0.3	0.29	0.21	0.18	0.295	0.01	0.0339	0.195	0.02	0.1026	0.661	0.00274756	0.0136015	down
1090	XP_005451732.1	ELKS/Rab6-interacting/CAST family member 1 isoform X9 [Oreochromis niloticus]	774	45	0.986133	19.528	1.44305e-42	157.58	135.53	157.58	S	NS(0.002)S(0.986)S(0.011)SSTGGLTGTGK	NS(-26)S(20)S(-20)S(-35)S(-39)T(-44)GGLT(-82)GT(-120)GK	3	2	-0.40849	6417;7482	12746	12746	F3	27149	0.32234	0.32902	0.19721	0.15143	0.3	0.33	0.19	0.18	0.315	0.02	0.0635	0.185	0.01	0.0541	0.589	0.000460243	0.00528926	down
1102	XP_003445089.1	ADP-ribosylation factor GTPase-activating protein 3 isoform X1 [Oreochromis niloticus]	775	240	0.888275	9.39822	3.38253e-08	107.35	68.714	107.35	S	VS(0.102)S(0.888)QS(0.01)FSELEK	VS(-9.4)S(9.4)QS(-20)FS(-59)ELEK	3	3	1.795	4611;11030;11031	22520	22520	F3	44219	0.30774	0.35093	0.20053	0.1408	0.28	0.35	0.19	0.17	0.315	0.05	0.1587	0.18	0.01	0.0556	0.579	0.00453782	0.0187342	down
1104	XP_003445089.1	ADP-ribosylation factor GTPase-activating protein 3 isoform X1 [Oreochromis niloticus]	775	204	0.953382	13.1073	8.7491e-21	93.759	75.512	93.759	S	LSEPEKDEDRNGNSEEGPNVEMLS(0.047)VS(0.953)PK	LS(-77)EPEKDEDRNGNS(-56)EEGPNVEMLS(-13)VS(13)PK	26	4	-3.7978	5675	11289	11289	F3	40225	0.32785	0.31073	0.18357	0.17784	0.3	0.31	0.17	0.21	0.305	0.01	0.0328	0.19	0.03	0.1579	0.623	0.00444871	0.0184266	down
1120	XP_003445110.1	BRISC and BRCA1-A complex member 1 [Oreochromis niloticus]	781	24	0.987093	18.8353	1.82636e-05	112.15	64.31	104.45	S	T(0.013)RS(0.987)NPEGAEDR	T(-19)RS(19)NPEGAEDR	3	3	-0.79562	10219;10220	20868;20869;20870;20871	20868	F1	13076	0.32787	0.35133	0.18436	0.15474	0.3	0.35	0.17	0.19	0.325	0.04	0.1231	0.18	0.01	0.0556	0.557	0.00170749	0.0104516	down
1129	XP_019202242.1	receptor-type tyrosine-protein phosphatase C isoform X7 [Oreochromis niloticus]	786	886	0.858157	9.6996	6.7065e-05	111.73	94.659	111.73	S	NRS(0.092)S(0.858)S(0.05)VIPYDFNR	NRS(-9.7)S(9.7)S(-12)VIPY(-75)DFNR	4	3	-2.7746	6381;9378	12669;12672	12669	F4	39779	0.2052	0.21536	0.35006	0.22938	0.19	0.21	0.33	0.28	0.2	0.01	0.05	0.305	0.04	0.1311	1.529	0.00481188	0.0197048	up
1132	XP_003445244.1	securin [Oreochromis niloticus]	791	35	0.963981	14.2754	0.0279797	52.579	26.46	52.579	S	LVKS(0.964)PT(0.036)K	LVKS(14)PT(-14)K	4	3	-2.1732	5828	11594	11594	F4	28205	0.40598	0.31038	0.14776	0.13588	0.37	0.31	0.14	0.16	0.34	0.04	0.1176	0.15	0.01	0.0667	0.445	0.00104655	0.00847929	down
1140	XP_005467448.1	ETS-related transcription factor Elf-4 isoform X2 [Oreochromis niloticus]	797	182	0.961228	15.0434	2.57649e-05	79.293	58.042	79.293	S	AVRPCS(0.961)PIT(0.03)T(0.009)PNLPLR	AVRPCS(15)PIT(-15)T(-20)PNLPLR	6	3	-0.34386	1030	2185	2185	F6	39447	0.18434	0.19501	0.35798	0.26268	0.17	0.19	0.34	0.32	0.18	0.01	0.0556	0.33	0.01	0.0303	1.839	0.000476886	0.00530308	up
1149	XP_003445448.1	aspartate--tRNA ligase, cytoplasmic [Oreochromis niloticus]	806	279	0.991068	23.2564	0.00514085	42.314	22.737	42.314	S	T(0.002)S(0.002)AFLAQS(0.991)PQLY(0.005)K	T(-27)S(-27)AFLAQS(23)PQLY(-23)K	8	3	1.3513	10226	20882	20882	F5	42932	0.20638	0.18567	0.34389	0.26406	0.19	0.18	0.32	0.32	0.185	0.01	0.0541	0.32	0	0	1.731	5.14297e-05	0.00184651	up
1153	XP_005477531.1	serine/arginine-rich splicing factor 5 isoform X2 [Oreochromis niloticus]	812	126	0.652708	2.74025	0.0286968	45.603	19	45.603	S	LVVENLS(0.653)S(0.347)R	LVVENLS(2.7)S(-2.7)R	7	2	0.42254	5858	11641	11641	F4	40733	0.30976	0.31576	0.20711	0.16736	0.29	0.31	0.19	0.2	0.3	0.01	0.0333	0.195	0.01	0.0513	0.651	0.000394814	0.00528926	down
1154	XP_005477531.1	serine/arginine-rich splicing factor 5 isoform X2 [Oreochromis niloticus]	812	127	0.711254	3.91509	0.0019536	76.255	40.926	76.255	S	LVVENLS(0.289)S(0.711)R	LVVENLS(-3.9)S(3.9)R	8	2	-0.48237	5858	11639;11640	11640	F3	42861	0.35285	0.34208	0.17745	0.12761	0.33	0.34	0.17	0.15	0.335	0.01	0.0299	0.16	0.01	0.0625	0.478	0.000273677	0.00446359	down
1158	XP_005477508.1	RNA-binding protein 25 isoform X2 [Oreochromis niloticus]	815	353	0.994228	22.3619	0.0100376	42.789	27.249	42.789	S	ERS(0.994)RDVS(0.006)EAR	ERS(22)RDVS(-22)EAR	3	4	-1.3517	2260	4454	4454	F1	12949	0.30675	0.35041	0.20309	0.13974	0.28	0.35	0.19	0.17	0.315	0.05	0.1587	0.18	0.01	0.0556	0.579	0.00453782	0.0187342	down
1160	XP_005477508.1	RNA-binding protein 25 isoform X2 [Oreochromis niloticus]	815	692	1	68.7322	2.12046e-30	136.14	108.42	136.14	S	LVPLDYGDDEKS(1)LGLDGAEISGAK	LVPLDY(-69)GDDEKS(69)LGLDGAEIS(-97)GAK	12	4	0.37053	5834	11604	11604	F4	50239	0.34548	0.32076	0.1582	0.17556	0.32	0.32	0.15	0.21	0.32	0	0	0.18	0.04	0.2222	0.562	0.00891355	0.0277677	down
1170	XP_003445545.1	tetratricopeptide repeat protein 7B isoform X5 [Oreochromis niloticus]	818	685	0.994965	22.413	1.22297e-06	77.641	65.685	77.641	S	VEQALS(0.995)EVAS(0.204)S(0.794)LQS(0.006)S(0.001)APK	VEQALS(22)EVAS(-6)S(6)LQS(-22)S(-29)APK	6	3	0.15728	10609	21695	21695	F3	53980	0.21864	0.20079	0.34407	0.2365	0.2	0.2	0.32	0.28	0.2	0	0	0.3	0.03	0.1	1.5	0.00186555	0.0108996	up
1206	XP_019213228.1	cytoplasmic dynein 1 light intermediate chain 2 isoform X2 [Oreochromis niloticus]	840	375	0.9389	11.8658	0.0263603	51.488	15.107	51.488	S	GAT(0.061)ES(0.939)PGR	GAT(-12)ES(12)PGR	5	2	1.7226	2829	5486	5486	F1	11192	0.16884	0.14157	0.35236	0.33722	0.16	0.14	0.33	0.41	0.15	0.01	0.0667	0.37	0.06	0.1622	2.478	0.00118289	0.00868122	up
1221	XP_025753634.1	cytoplasmic FMR1-interacting protein 2 isoform X2 [Oreochromis niloticus]	850	258	0.681147	0.556033	0.000895998	51.774	22.798	51.774	S	MY(0.638)LT(0.681)PS(0.681)EKHMLLK	MY(-0.56)LT(0.56)PS(0.56)EKHMLLK	6	4	0.94471	6142	12228	12228	F5	49001	0.32557	0.36601	0.17286	0.13556	0.3	0.36	0.16	0.16	0.33	0.04	0.1212	0.16	0	0	0.489	0.00084816	0.00735978	down
1228	XP_005468073.1	hyaluronan mediated motility receptor isoform X2 [Oreochromis niloticus]	855	75	0.91597	10.3745	0.000130566	98.507	71.409	98.507	S	T(0.084)LS(0.916)LDVLPEGSSAK	T(-10)LS(10)LDVLPEGS(-79)S(-84)AK	3	3	-0.32431	10043	20478	20478	F4	47972	0.31601	0.31611	0.197	0.17088	0.29	0.31	0.18	0.21	0.3	0.01	0.0333	0.195	0.02	0.1026	0.651	0.00291783	0.0137361	down
1230	XP_003446026.1	pancreatic progenitor cell differentiation and proliferation factor B [Oreochromis niloticus]	858	102	0.964392	16.4878	0.000419137	81.526	62.781	81.526	S	QAS(0.964)ES(0.022)S(0.014)DAGSPTSS	QAS(16)ES(-16)S(-18)DAGS(-49)PT(-76)S(-76)S(-76)	3	2	0.23388	6564	13028	13028	F1	14529	0.16811	0.17642	0.4176	0.23788	0.15	0.18	0.39	0.29	0.165	0.02	0.1212	0.34	0.07	0.2059	2.078	0.00567945	0.0205047	up
1241	XP_003446084.1	dnaJ homolog subfamily C member 5 [Oreochromis niloticus]	864	10	0.753208	8.29441	3.8283e-121	192.62	164.97	192.62	S	T(0.112)LS(0.753)T(0.112)S(0.024)GESLYAVLGVDK	T(-8.3)LS(8.3)T(-8.3)S(-15)GES(-77)LY(-130)AVLGVDK	3	3	-0.21404	10052;10053	20499	20499	F5	49217	0.14687	0.1874	0.38114	0.2846	0.14	0.19	0.36	0.34	0.165	0.04	0.2424	0.35	0.01	0.0286	2.171	0.0034113	0.0157159	up
1242	XP_003446100.1	excitatory amino acid transporter 1 [Oreochromis niloticus]	865	503	0.999991	50.4688	1.48351e-11	105.72	89.774	105.72	S	HELQNTDPEVGNS(1)VVEEAEK	HELQNT(-50)DPEVGNS(50)VVEEAEK	13	5	0.73795	3719	7373;7374	7374	F2	39742	0.22373	0.19465	0.31505	0.26657	0.21	0.19	0.3	0.32	0.2	0.01	0.05	0.31	0.01	0.0323	1.554	0.00102773	0.00847644	up
1250	XP_005477693.1	peptidyl-prolyl cis-trans isomerase E isoform X2 [Oreochromis niloticus]	877	90	0.998526	31.319	1.19239e-05	90.316	68.918	90.316	S	EGS(0.001)S(0.001)RPVWS(0.999)DDDWLKK	EGS(-31)S(-31)RPVWS(31)DDDWLKK	9	4	0.06739	1979	3939	3939	F4	44336	0.38994	0.36211	0.13798	0.10998	0.36	0.36	0.13	0.13	0.36	0	0	0.13	0	0	0.361	1.192e-11	6.0913e-09	down
1255	XP_003446238.1	macoilin [Oreochromis niloticus]	879	340	0.809748	6.34352	0.000660062	69.369	49.262	69.369	S	NASS(0.001)NT(0.001)AALNS(0.81)S(0.188)PR	NAS(-33)S(-29)NT(-29)AALNS(6.3)S(-6.3)PR	11	2	-1.8542	6166	12279	12279	F2	22547	0.36443	0.29011	0.19565	0.14981	0.34	0.29	0.18	0.18	0.315	0.04	0.127	0.18	0	0	0.575	0.00123717	0.00878531	down
1256	XP_003446238.1	macoilin [Oreochromis niloticus]	879	341	0.966955	14.6633	3.78937e-06	114.58	92.38	114.58	S	NASSNTAALNS(0.033)S(0.967)PR	NAS(-84)S(-74)NT(-57)AALNS(-15)S(15)PR	12	2	-0.95812	6166	12280	12280	F3	21851	0.3928	0.30664	0.16478	0.13579	0.36	0.3	0.15	0.16	0.33	0.04	0.1212	0.155	0.01	0.0645	0.474	0.000875975	0.00756651	down
1267	XP_005475110.1	serine/arginine-rich splicing factor 5 [Oreochromis niloticus]	891	122	0.660546	2.89122	0.000502461	76.165	66.897	76.165	S	LIVENLS(0.661)S(0.339)R	LIVENLS(2.9)S(-2.9)R	7	3	-2.4379	5401	10810	10810	F4	44122	0.39	0.28428	0.16238	0.16335	0.36	0.28	0.15	0.2	0.32	0.06	0.1875	0.175	0.04	0.2286	0.556	0.0118099	0.0328925	down
1267	XP_005478377.1	serine/arginine-rich splicing factor 6 isoform X2 [Oreochromis niloticus]	3101	111	0.660546	2.89122	0.000502461	76.165	66.897	76.165	S	LIVENLS(0.661)S(0.339)R	LIVENLS(2.9)S(-2.9)R	7	3	-2.4379	5401	10810	10810	F4	44122	0.39	0.28428	0.16238	0.16335	0.36	0.28	0.15	0.2	0.32	0.06	0.1875	0.175	0.04	0.2286	0.556	0.0118099	0.0328925	down
1267	XP_013128024.1	serine/arginine-rich splicing factor 4 isoform X2 [Oreochromis niloticus]	3314	56	0.660546	2.89122	0.000502461	76.165	66.897	76.165	S	LIVENLS(0.661)S(0.339)R	LIVENLS(2.9)S(-2.9)R	7	3	-2.4379	5401	10810	10810	F4	44122	0.39	0.28428	0.16238	0.16335	0.36	0.28	0.15	0.2	0.32	0.06	0.1875	0.175	0.04	0.2286	0.556	0.0118099	0.0328925	down
1268	XP_005475110.1	serine/arginine-rich splicing factor 5 [Oreochromis niloticus]	891	123	0.702318	3.72782	0.00517573	70.345	49.824	70.345	S	LIVENLS(0.298)S(0.702)R	LIVENLS(-3.7)S(3.7)R	8	2	-0.88492	5401	10809	10809	F4	44100	0.34458	0.31576	0.17886	0.1608	0.32	0.31	0.17	0.19	0.315	0.01	0.0317	0.18	0.01	0.0556	0.572	0.000467908	0.00528926	down
1268	XP_005478377.1	serine/arginine-rich splicing factor 6 isoform X2 [Oreochromis niloticus]	3101	112	0.702318	3.72782	0.00517573	70.345	49.824	70.345	S	LIVENLS(0.298)S(0.702)R	LIVENLS(-3.7)S(3.7)R	8	2	-0.88492	5401	10809	10809	F4	44100	0.34458	0.31576	0.17886	0.1608	0.32	0.31	0.17	0.19	0.315	0.01	0.0317	0.18	0.01	0.0556	0.572	0.000467908	0.00528926	down
1268	XP_013128024.1	serine/arginine-rich splicing factor 4 isoform X2 [Oreochromis niloticus]	3314	57	0.702318	3.72782	0.00517573	70.345	49.824	70.345	S	LIVENLS(0.298)S(0.702)R	LIVENLS(-3.7)S(3.7)R	8	2	-0.88492	5401	10809	10809	F4	44100	0.34458	0.31576	0.17886	0.1608	0.32	0.31	0.17	0.19	0.315	0.01	0.0317	0.18	0.01	0.0556	0.572	0.000467908	0.00528926	down
1296	XP_003446531.1	cytosolic 10-formyltetrahydrofolate dehydrogenase isoform X1 [Oreochromis niloticus]	904	370	0.814201	6.41689	1.28376e-23	136.59	113.03	136.59	S	AS(0.186)S(0.814)CQLQNEDVYMNTTFK	AS(-6.4)S(6.4)CQLQNEDVY(-110)MNT(-120)T(-130)FK	3	3	-1.0784	845	1841;1842	1842	F5	41904	0.1662	0.16711	0.39153	0.27516	0.15	0.17	0.37	0.33	0.16	0.01	0.0625	0.35	0.03	0.0857	2.196	0.000532873	0.00558625	up
1301	XP_003446582.1	small ubiquitin-related modifier 1 [Oreochromis niloticus]	906	2	0.909439	10.5405	3.56408e-16	69.729	44.531	52.453	S	S(0.909)DT(0.08)ET(0.01)KPSSQDGGDKK	S(11)DT(-11)ET(-20)KPS(-33)S(-37)QDGGDKK	1	3	1.2848	8120;8121	16476;16477;16478	16478	F3	23400	0.20852	0.20474	0.32013	0.26661	0.19	0.2	0.3	0.32	0.195	0.01	0.0513	0.31	0.01	0.0323	1.591	0.000294998	0.00462245	up
1314	XP_003446783.1	multidrug and toxin extrusion protein 1 [Oreochromis niloticus]	913	6	1	81.4609	2.9327e-13	88.573	72.079	88.573	S	LAS(1)PEPAHPLPGAGPVAEVSVAK	LAS(81)PEPAHPLPGAGPVAEVS(-81)VAK	3	4	-0.50653	5116	10285	10285	F4	44597	0.33349	0.30998	0.20055	0.15597	0.31	0.31	0.19	0.19	0.31	0	0	0.19	0	0	0.613	2.1952e-11	6.40322e-09	down
1337	XP_019219527.1	arfaptin-2 isoform X6 [Oreochromis niloticus]	921	78	0.799576	7.77545	8.53991e-08	80.847	72.559	80.847	S	GSNMHHS(0.002)S(0.133)S(0.8)S(0.026)S(0.026)S(0.005)MT(0.007)AEETTR	GS(-59)NMHHS(-26)S(-7.8)S(7.8)S(-15)S(-15)S(-22)MT(-20)AEET(-48)T(-47)R	9	3	-0.54508	3454	6815;6816;6817;6818	6817	F3	13914	0.21992	0.19482	0.31338	0.27327	0.2	0.19	0.29	0.33	0.195	0.01	0.0513	0.31	0.03	0.0968	1.591	0.00141255	0.0092671	up
1369	XP_005452758.1	negative elongation factor E [Oreochromis niloticus]	951	233	0.88429	8.83451	0.0220737	63.816	23.465	63.816	S	S(0.116)DS(0.884)YPER	S(-8.8)DS(8.8)Y(-42)PER	3	2	-0.85766	8111	16453	16453	F1	17111	0.30855	0.36582	0.17858	0.14705	0.28	0.36	0.17	0.18	0.32	0.06	0.1875	0.175	0.01	0.0571	0.555	0.00407205	0.0173736	down
1373	XP_003447214.1	syndecan-2-A isoform X2 [Oreochromis niloticus]	953	196	1	66.5084	8.59021e-05	85.288	38.001	85.288	S	KPS(1)GAAYQK	KPS(67)GAAY(-67)QK	3	3	2.5439	4817	9707;9708	9708	F4	25515	0.20595	0.18713	0.30228	0.30464	0.19	0.19	0.28	0.37	0.19	0	0	0.325	0.06	0.1846	1.71	0.00720196	0.0237994	up
1378	XP_005452987.1	cytoplasmic dynein 1 intermediate chain 2 isoform X3 [Oreochromis niloticus]	960	91	0.997647	29.4817	3.58415e-05	60.943	45.522	51.857	S	S(0.001)AGT(0.001)PS(0.005)DAGS(0.998)QDS(0.995)DGAVGPR	S(-36)AGT(-34)PS(-25)DAGS(29)QDS(25)DGAVGPR	10	3	1.0887	7897	15979;15980	15980	F2	26605	0.33107	0.30957	0.18215	0.17722	0.3	0.31	0.17	0.21	0.305	0.01	0.0328	0.19	0.03	0.1579	0.623	0.00444871	0.0184266	down
1398	XP_003447427.1	neurabin-1 isoform X4 [Oreochromis niloticus]	964	1314	0.736985	7.42414	2.68287e-45	157.28	130.65	157.28	S	SHTLIFS(0.133)S(0.737)S(0.129)ET(0.001)LDDEPAATGK	S(-49)HT(-41)LIFS(-7.4)S(7.4)S(-7.6)ET(-31)LDDEPAAT(-130)GK	8	4	-0.59406	8442	17099	17099	F3	46088	0.39464	0.26997	0.18289	0.1525	0.36	0.27	0.17	0.18	0.315	0.06	0.1905	0.175	0.01	0.0571	0.567	0.00649028	0.0224657	down
1404	XP_003447511.1	coatomer subunit alpha [Oreochromis niloticus]	969	400	0.57878	1.38005	0.000790476	56.817	33.212	56.817	S	ES(0.579)DS(0.421)QNPDAPEGK	ES(1.4)DS(-1.4)QNPDAPEGK	2	3	1.6478	2274	4485	4485	F1	21115	0.29797	0.36987	0.19164	0.14052	0.27	0.37	0.18	0.17	0.32	0.07	0.2188	0.175	0.01	0.0571	0.56	0.00782377	0.0249414	down
1406	XP_003447567.1	snurportin-1 [Oreochromis niloticus]	972	75	0.999638	34.4155	2.0774e-17	90.299	84.004	90.299	S	LADGDWTGADS(1)DGEEDMEKQEEGER	LADGDWT(-34)GADS(34)DGEEDMEKQEEGER	11	4	-0.58459	5079	10216	10216	F2	40462	0.22525	0.1879	0.33887	0.24798	0.21	0.19	0.32	0.3	0.2	0.01	0.05	0.31	0.01	0.0323	1.554	0.00102773	0.00847644	up
1440	XP_005453466.1	exocyst complex component 3-like protein 4 isoform X3 [Oreochromis niloticus]	996	56	0.998885	31.2778	2.68881e-05	94.856	71.718	94.856	S	SIQHAT(0.001)QKS(0.999)PLSSVK	S(-59)IQHAT(-31)QKS(31)PLS(-38)S(-37)VK	9	4	-0.75067	8485;8887	17184;17185	17185	F5	29238	0.1994	0.19326	0.33113	0.27622	0.18	0.19	0.31	0.33	0.185	0.01	0.0541	0.32	0.01	0.0312	1.731	0.000179013	0.00363976	up
1443	XP_005453466.1	exocyst complex component 3-like protein 4 isoform X3 [Oreochromis niloticus]	996	18	0.994715	22.7478	0.000160892	86.641	67.064	86.641	S	STENPS(0.005)EDRAS(0.995)FK	S(-60)T(-66)ENPS(-23)EDRAS(23)FK	11	4	0.53927	9415	19146;19147	19146	F2	29146	0.33525	0.31424	0.19872	0.1518	0.31	0.31	0.19	0.18	0.31	0	0	0.185	0.01	0.0541	0.597	5.92367e-05	0.00199272	down
1450	XP_003448052.1	protein disulfide-isomerase [Oreochromis niloticus]	1004	496	0.998683	28.7946	5.78795e-44	109.89	104.06	69.7	S	EGGAPAGDDDDLEPEDLEDDS(0.999)DS(0.999)EDGT(0.002)DDDNEHDEL	EGGAPAGDDDDLEPEDLEDDS(32)DS(29)EDGT(-29)DDDNEHDEL	23	4	-1.5026	1946	3861;3862;3866;3870;3871;3872;3873;3874;3875	3875	F2	48078	0.68743	0.55939	0.42409	0.32414	0.63	0.56	0.4	0.39	0.595	0.05	0.084	0.395	0.01	0.0253	0.666	0.00131295	0.00913109	down
1471	XP_005478163.1	glucose-6-phosphate 1-dehydrogenase isoform X2 [Oreochromis niloticus]	1019	29	0.759692	4.99986	0.00135297	53.363	38.944	53.363	S	YDDGS(0.76)S(0.24)FDQLNK	Y(-41)DDGS(5)S(-5)FDQLNK	5	3	-0.22989	11223	22877	22877	F3	42097	0.42696	0.36071	0.1265	0.094264	0.39	0.36	0.12	0.11	0.375	0.02	0.0533	0.115	0.01	0.087	0.307	5.21836e-05	0.00184651	down
1497	XP_003448273.2	la-related protein 4 isoform X2 [Oreochromis niloticus]	1030	714	0.754532	5.16215	3.76934e-05	73.688	61.542	73.688	S	AEEPGSS(0.016)S(0.23)S(0.755)PGDKHER	AEEPGS(-39)S(-17)S(-5.2)S(5.2)PGDKHER	9	4	1.0395	241;10878	499	499	F2	16986	0.21379	0.1547	0.30712	0.32438	0.2	0.15	0.29	0.39	0.175	0.04	0.2286	0.34	0.07	0.2059	1.983	0.0114448	0.0321426	up
1501	XP_005478161.1	rho GTPase-activating protein 4 [Oreochromis niloticus]	1031	775	0.917035	10.4388	0.0236417	52.6	32.296	52.6	S	S(0.917)S(0.083)EDIASR	S(10)S(-10)EDIAS(-41)R	1	2	0.64806	7688;9149	18576	18576	F1	18393	0.19087	0.17758	0.39738	0.23417	0.18	0.18	0.37	0.28	0.18	0	0	0.325	0.06	0.1846	1.806	0.00546118	0.0198901	up
1520	XP_025755849.1	NAD kinase isoform X3 [Oreochromis niloticus]	1056	365	0.692368	6.48975	0.00424283	56.205	53.692	56.205	S	LADT(0.001)S(0.005)DS(0.146)S(0.692)DT(0.155)EN	LADT(-28)S(-21)DS(-6.8)S(6.5)DT(-6.5)EN	8	2	-0.99158	5081	10223	10223	F1	25518	0.32512	0.32236	0.21655	0.13598	0.3	0.32	0.2	0.16	0.31	0.01	0.0323	0.18	0.03	0.1667	0.581	0.00383074	0.0165258	down
1526	XP_005476664.1	ran-binding protein 3 isoform X3 [Oreochromis niloticus]	1059	18	0.848402	7.51968	7.79339e-24	104.48	94.424	104.48	S	S(0.001)AEGS(0.848)S(0.15)AEDGEDS(1)DKDEGSYTPPVKR	S(-28)AEGS(7.5)S(-7.5)AEDGEDS(38)DKDEGS(-38)Y(-51)T(-45)PPVKR	5	4	-1.0306	7873	15926	15926	F3	32655	0.23032	0.19576	0.27903	0.29489	0.21	0.19	0.26	0.35	0.2	0.01	0.05	0.305	0.06	0.1967	1.529	0.0198918	0.0462902	up
1527	XP_005476664.1	ran-binding protein 3 isoform X3 [Oreochromis niloticus]	1059	26	0.999791	38.0212	7.79339e-24	104.48	94.424	104.48	S	S(0.001)AEGS(0.848)S(0.15)AEDGEDS(1)DKDEGSYTPPVKR	S(-28)AEGS(7.5)S(-7.5)AEDGEDS(38)DKDEGS(-38)Y(-51)T(-45)PPVKR	13	4	-1.0306	7873	15926	15926	F3	32655	0.23032	0.19576	0.27903	0.29489	0.21	0.19	0.26	0.35	0.2	0.01	0.05	0.305	0.06	0.1967	1.529	0.0198918	0.0462902	up
1540	XP_003448605.1	breakpoint cluster region protein isoform X1 [Oreochromis niloticus]	1062	1068	1	51.013	0.00146551	59.57	19.909	51.013	S	KQS(1)GVFGVK	KQS(51)GVFGVK	3	3	-0.1487	4859	9787;9788;9789	9789	F5	30939	0.3718	0.32863	0.17645	0.12311	0.34	0.33	0.17	0.15	0.335	0.01	0.0299	0.16	0.01	0.0625	0.478	0.000273677	0.00446359	down
1540	XP_003450480.1	active breakpoint cluster region-related protein isoform X1 [Oreochromis niloticus]	1225	890	1	51.013	0.00146551	59.57	19.909	51.013	S	KQS(1)GVFGVK	KQS(51)GVFGVK	3	3	-0.1487	4859	9787;9788;9789	9789	F5	30939	0.3718	0.32863	0.17645	0.12311	0.34	0.33	0.17	0.15	0.335	0.01	0.0299	0.16	0.01	0.0625	0.478	0.000273677	0.00446359	down
1562	XP_003448651.1	vesicle-associated membrane protein 5 [Oreochromis niloticus]	1069	35	1	109.026	6.25005e-05	109.03	89.448	109.03	S	AEERS(1)GKLNELEDR	AEERS(110)GKLNELEDR	5	4	0.92303	242	500	500	F2	36078	0.2251	0.17886	0.33484	0.2612	0.21	0.18	0.31	0.31	0.195	0.02	0.1026	0.31	0	0	1.599	0.00185483	0.0108996	up
1590	XP_025766822.1	RAC-beta serine/threonine-protein kinase isoform X1 [Oreochromis niloticus]	1093	31	0.569572	1.21669	0.0027816	54.784	37.844	54.784	S	S(0.57)DGS(0.43)FIGYK	S(1.2)DGS(-1.2)FIGY(-45)K	1	3	2.2836	8043	16289	16289	F3	39630	0.23214	0.19468	0.31926	0.25392	0.21	0.19	0.3	0.31	0.2	0.01	0.05	0.305	0.01	0.0328	1.529	0.000803144	0.00711147	up
1601	XP_003449017.1	transcription elongation factor SPT5 isoform X2 [Oreochromis niloticus]	1101	672	0.827909	6.82225	0.000585129	58.688	48.145	40.52	S	IS(0.172)S(0.828)PMHHGGGGAQQR	IS(-6.8)S(6.8)PMHHGGGGAQQR	3	3	-0.88676	4379	8799;8800	8800	F4	17203	0.17355	0.15937	0.38098	0.28611	0.16	0.16	0.36	0.34	0.16	0	0	0.35	0.01	0.0286	2.188	2.06589e-05	0.00106583	up
1629	XP_003449185.1	transmembrane and coiled-coil domain-containing protein 4 [Oreochromis niloticus]	1118	615	0.999991	50.6321	0.000119461	84.507	47.163	84.507	S	MSPQNNS(1)PR	MS(-51)PQNNS(51)PR	7	2	-0.20866	6106	12160	12160	F2	9791	0.2339	0.17905	0.34387	0.24319	0.22	0.18	0.32	0.29	0.2	0.03	0.15	0.305	0.02	0.0656	1.54	0.00708792	0.0234819	up
1664	XP_003449534.2	ATP-binding cassette sub-family A member 5 [Oreochromis niloticus]	1142	845	0.751528	5.48637	0.000276701	56.72	45.098	56.72	S	EQADDECDT(0.036)AS(0.752)LDDT(0.212)DQR	EQADDECDT(-13)AS(5.5)LDDT(-5.5)DQR	11	3	-1.5668	2179	4306	4306	F1	25732	0.33164	0.43638	0.11635	0.11563	0.31	0.43	0.11	0.14	0.37	0.08	0.2162	0.125	0.02	0.16	0.347	0.00272532	0.0135622	down
1690	XP_019215616.1	transmembrane protein 192 isoform X2 [Oreochromis niloticus]	1163	13	0.9718	15.3749	2.26101e-06	115.8	98.776	115.8	S	GPSLYAAGS(0.972)S(0.028)ADMTR	GPS(-71)LY(-87)AAGS(15)S(-15)ADMT(-50)R	9	2	-1.4327	3326	6556	6556	F4	36520	0.20743	0.18877	0.33662	0.26719	0.19	0.19	0.32	0.32	0.19	0	0	0.32	0	0	1.684	8.78058e-13	2.05207e-09	up
1707	XP_003449853.1	interferon regulatory factor 2-binding protein 1 [Oreochromis niloticus]	1174	124	0.971452	15.5592	3.45348e-06	100.53	82.438	100.53	S	AEDVALSEGS(0.027)RQS(0.971)PNT(0.001)R	AEDVALS(-39)EGS(-16)RQS(16)PNT(-28)R	13	3	-0.51236	233;234	483	483	F2	31992	0.16009	0.16412	0.41092	0.26488	0.15	0.16	0.39	0.32	0.155	0.01	0.0645	0.355	0.05	0.1408	2.293	0.000838665	0.00731085	up
1738	XP_003450162.1	RNA-binding protein with serine-rich domain 1 [Oreochromis niloticus]	1198	272	0.8547	7.8314	0.019358	45.257	6.623	45.257	S	S(0.141)RS(0.855)S(0.003)S(0.001)NS(0.001)S(0.001)R	S(-7.8)RS(7.8)S(-25)S(-32)NS(-32)S(-32)R	3	3	4.2966	9112	18501	18501	F2	13436	0.21342	0.18483	0.32562	0.27613	0.2	0.18	0.31	0.33	0.19	0.01	0.0526	0.32	0.01	0.0312	1.689	0.000671851	0.00650743	up
1743	XP_003450212.1	probable ATP-dependent RNA helicase DDX6 [Oreochromis niloticus]	1204	474	0.983293	17.6979	3.10132e-33	150.29	130.73	150.29	S	SLYVAEYHS(0.017)ES(0.983)GEEVKP	S(-83)LY(-130)VAEY(-110)HS(-18)ES(18)GEEVKP	11	3	-0.7515	8747	17701	17701	F3	42156	0.32059	0.31279	0.20811	0.15851	0.3	0.31	0.2	0.19	0.305	0.01	0.0328	0.195	0.01	0.0513	0.639	0.00013465	0.00307587	down
1746	XP_019200620.1	ubiquitin carboxyl-terminal hydrolase 16 [Oreochromis niloticus]	1206	434	0.6389	2.83592	0.000322773	106.6	81.827	106.6	S	TSASSQDDS(0.029)S(0.639)S(0.333)PVR	T(-86)S(-88)AS(-73)S(-62)QDDS(-13)S(2.8)S(-2.8)PVR	10	2	-2.5129	10230	20888	20888	F2	15993	0.18362	0.19453	0.35645	0.2654	0.17	0.19	0.33	0.32	0.18	0.01	0.0556	0.325	0.01	0.0308	1.811	0.000387382	0.00528926	up
1747	XP_019200620.1	ubiquitin carboxyl-terminal hydrolase 16 [Oreochromis niloticus]	1206	435	0.985363	18.6887	2.55492e-22	139	107.58	139	S	TSASSQDDS(0.001)S(0.013)S(0.985)PVR	T(-100)S(-93)AS(-61)S(-52)QDDS(-29)S(-19)S(19)PVR	11	2	1.5176	10230	20887	20887	F1	14966	0.18155	0.17322	0.36121	0.28402	0.17	0.17	0.34	0.34	0.17	0	0	0.34	0	0	2	2.22754e-13	8.44685e-10	up
1759	XP_003450290.1	WW domain-containing adapter protein with coiled-coil isoform X4 [Oreochromis niloticus]	1214	344	0.999894	39.7498	0.0233559	75.243	32.329	75.243	S	SYVS(1)PR	S(-40)Y(-63)VS(40)PR	4	2	1.6504	9669	19645	19645	F2	22390	0.16333	0.15628	0.39604	0.28435	0.15	0.16	0.37	0.34	0.155	0.01	0.0645	0.355	0.02	0.0563	2.293	0.000111987	0.00295928	up
1771	XP_025761394.1	tetratricopeptide repeat protein 31 isoform X3 [Oreochromis niloticus]	1219	69	0.999742	35.9135	0.000172531	87.641	59.064	87.641	S	NSSCPS(1)PLR	NS(-57)S(-36)CPS(36)PLR	6	2	-1.8063	6410	12732	12732	F3	22566	0.22593	0.18818	0.32915	0.25674	0.21	0.19	0.31	0.31	0.2	0.01	0.05	0.31	0	0	1.554	0.000623878	0.00628513	up
1783	XP_003450484.1	ribosomal protein S6 kinase alpha-4 [Oreochromis niloticus]	1226	728	1	87.1601	2.73997e-05	87.16	63.361	87.16	S	EGFFLKS(1)VDNAPLAK	EGFFLKS(87)VDNAPLAK	7	4	-0.052285	1942	3843	3843	F5	44205	0.32425	0.3082	0.20232	0.16523	0.3	0.31	0.19	0.2	0.305	0.01	0.0328	0.195	0.01	0.0513	0.639	0.00013465	0.00307587	down
1784	XP_025766580.1	FERM domain-containing protein 8 [Oreochromis niloticus]	1227	449	1	60.0738	0.0247826	60.074	38.479	60.074	S	AAS(1)FFAR	AAS(60)FFAR	3	2	-0.058226	95	180	180	F4	42184	0.20776	0.20792	0.32127	0.26305	0.19	0.21	0.3	0.32	0.2	0.01	0.05	0.31	0.01	0.0323	1.554	0.00102773	0.00847644	up
1796	XP_003450564.1	smad nuclear-interacting protein 1 [Oreochromis niloticus]	1240	43	1	51.4453	0.017355	51.445	25.886	51.445	S	LS(1)PARPQR	LS(51)PARPQR	2	3	-0.89005	5711	11354	11354	F3	19727	0.22362	0.19852	0.31434	0.26351	0.21	0.2	0.3	0.32	0.205	0.01	0.0488	0.31	0.01	0.0323	1.513	0.000390163	0.00528926	up
1797	XP_003450567.1	probable U3 small nucleolar RNA-associated protein 11 [Oreochromis niloticus]	1241	71	0.5	0	0.0049516	41.912	23.317	41.912	S	MIS(0.5)S(0.5)PLQDGVHVIK	MIS(0)S(0)PLQDGVHVIK	3	3	0.82136	6015	11953	11953	F4	42205	0.28223	0.34011	0.21829	0.15937	0.26	0.34	0.2	0.19	0.3	0.06	0.2	0.195	0.01	0.0513	0.662	0.0127351	0.0347795	down
1798	XP_003450567.1	probable U3 small nucleolar RNA-associated protein 11 [Oreochromis niloticus]	1241	72	0.5	0	0.0049516	41.912	23.317	41.912	S	MIS(0.5)S(0.5)PLQDGVHVIK	MIS(0)S(0)PLQDGVHVIK	4	3	0.82136	6015	11953	11953	F4	42205	0.28223	0.34011	0.21829	0.15937	0.26	0.34	0.2	0.19	0.3	0.06	0.2	0.195	0.01	0.0513	0.662	0.0127351	0.0347795	down
1805	XP_003450602.2	mannosyl-oligosaccharide 1,2-alpha-mannosidase IA isoform X2 [Oreochromis niloticus]	1246	104	0.997839	26.6931	0.000848212	60.489	30.051	60.489	S	KPPVS(0.998)YEAT(0.002)EVR	KPPVS(27)Y(-46)EAT(-27)EVR	5	3	0.85096	4810	9697	9697	F3	34696	0.17975	0.18393	0.36159	0.27473	0.17	0.18	0.34	0.33	0.175	0.01	0.0571	0.335	0.01	0.0299	1.916	5.1965e-05	0.00184651	up
1827	XP_005455586.1	zinc finger protein 271 isoform X2 [Oreochromis niloticus]	1262	465	0.796494	6.01131	3.75346e-10	74.28	58.392	74.28	S	SSDIKEELEANT(0.004)GADS(0.796)DNT(0.2)NHPPPAK	S(-55)S(-55)DIKEELEANT(-23)GADS(6)DNT(-6)NHPPPAK	16	4	-2.0539	9140	18557	18557	F3	41471	0.3262	0.29788	0.21725	0.15867	0.3	0.3	0.2	0.19	0.3	0	0	0.195	0.01	0.0513	0.65	9.43716e-05	0.00266065	down
1849	XP_003451018.1	protein transport protein Sec61 subunit beta [Oreochromis niloticus]	1280	17	0.603457	3.85203	6.85516e-08	83.934	65.796	83.934	S	PGPAASATNVGAS(0.074)S(0.249)RS(0.603)PS(0.074)K	PGPAAS(-65)AT(-48)NVGAS(-9.1)S(-3.9)RS(3.9)PS(-9.1)K	16	3	-0.40057	6509;8923	12922	12922	F4	25494	0.44878	0.30344	0.14493	0.10286	0.41	0.3	0.14	0.12	0.355	0.08	0.2254	0.13	0.01	0.0769	0.375	0.00219464	0.0123381	down
1864	XP_003451106.1	28S ribosomal protein S36, mitochondrial [Oreochromis niloticus]	1292	63	0.908591	12.8806	4.28922e-13	87.719	65.887	87.719	S	TLALNLPQHNAPT(0.047)S(0.038)AAAS(0.909)PQLS(0.006)R	T(-78)LALNLPQHNAPT(-13)S(-14)AAAS(13)PQLS(-22)R	18	3	1.4675	9997	20407	20407	F6	38908	0.30717	0.34064	0.19205	0.16014	0.28	0.34	0.18	0.19	0.31	0.04	0.129	0.185	0.01	0.0541	0.603	0.0031329	0.0145856	down
1867	XP_003451126.1	polyadenylate-binding protein-interacting protein 1 [Oreochromis niloticus]	1296	77	0.969397	19.0304	0.00391222	45.784	34.171	45.784	S	QS(0.012)RPPQS(0.969)PNS(0.005)NNT(0.006)S(0.004)AS(0.004)R	QS(-19)RPPQS(19)PNS(-23)NNT(-22)S(-24)AS(-24)R	7	3	-0.6001	6944	13865	13865	F3	12419	0.32006	0.31069	0.21277	0.15647	0.29	0.31	0.2	0.19	0.3	0.01	0.0333	0.195	0.01	0.0513	0.651	0.000394814	0.00528926	down
1870	XP_003451163.1	beta-enolase [Oreochromis niloticus]	1299	282	0.999988	49.2844	5.91321e-06	91.62	62.076	91.62	S	LGDLYRS(1)FIK	LGDLY(-49)RS(49)FIK	7	3	-0.47514	5269	10545	10545	F6	46414	0.33995	0.36224	0.15016	0.14765	0.31	0.36	0.14	0.18	0.335	0.04	0.1194	0.16	0.03	0.1875	0.48	0.00308533	0.0144439	down
1875	XP_005455995.2	rho GTPase-activating protein 5 [Oreochromis niloticus]	1303	1199	0.999997	55.2684	6.18944e-17	129.32	91.362	129.32	S	AHRGS(1)EEDPLLSPVDPWK	AHRGS(55)EEDPLLS(-55)PVDPWK	5	4	-1.9366	429	908	908	F4	46652	0.32311	0.30313	0.21245	0.16131	0.3	0.3	0.2	0.19	0.3	0	0	0.195	0.01	0.0513	0.65	9.43716e-05	0.00266065	down
1879	XP_013130464.1	membrane-spanning 4-domains subfamily A member 4A [Oreochromis niloticus]	1305	238	0.999999	61.9418	0.00123267	110.12	100.53	110.12	S	GLLPAYS(1)P	GLLPAY(-62)S(62)P	7	2	-1.841	3220	6327	6327	F4	48561	0.36111	0.30922	0.17222	0.15744	0.33	0.31	0.16	0.19	0.32	0.01	0.0312	0.175	0.02	0.1143	0.547	0.00141733	0.00927443	down
1902	XP_003451522.1	Golgi phosphoprotein 3 [Oreochromis niloticus]	1333	30	1	57.1357	0.0184322	57.136	44.581	57.136	S	EKES(1)GGEEEEAR	EKES(57)GGEEEEAR	4	2	0.046778	2044	4062	4062	F2	18070	0.12085	0.098265	0.41367	0.36722	0.11	0.1	0.39	0.44	0.105	0.01	0.0952	0.415	0.04	0.0964	3.961	7.42307e-05	0.0023263	up
1911	XP_003451562.2	protein transport protein Sec16A isoform X3 [Oreochromis niloticus]	1339	1160	0.99807	30.5056	3.63779e-05	89.26	81.039	89.26	S	ASQY(0.001)S(0.998)DRPS(0.58)S(0.421)R	AS(-34)QY(-31)S(31)DRPS(1.4)S(-1.4)R	5	2	-0.33881	842	1834;1835	1834	F1	15736	0.17581	0.14657	0.42456	0.25306	0.16	0.15	0.4	0.3	0.155	0.01	0.0645	0.35	0.07	0.2	2.26	0.00250926	0.0132006	up
1913	XP_003451562.2	protein transport protein Sec16A isoform X3 [Oreochromis niloticus]	1339	1165	0.593428	1.8072	0.00217146	62.357	48.979	62.357	S	AS(0.01)QY(0.043)S(0.947)DRPS(0.405)S(0.593)R	AS(-20)QY(-14)S(14)DRPS(-1.8)S(1.8)R	10	2	-0.15875	842	1835	1835	F2	16804	0.1616	0.13959	0.40787	0.29094	0.15	0.14	0.38	0.35	0.145	0.01	0.069	0.365	0.02	0.0548	2.52	8.32086e-05	0.00249428	up
1929	XP_003451584.1	protein ERGIC-53 [Oreochromis niloticus]	1341	381	0.959074	13.9199	9.05214e-110	150.56	130.67	107.36	S	GT(0.002)NT(0.039)ES(0.959)GQLDSAGQQLGSIVATQQEVLK	GT(-27)NT(-14)ES(14)GQLDS(-49)AGQQLGS(-75)IVAT(-80)QQEVLK	6	4	-0.7937	3554;4643	7074;7075;9346	7074	F4	51289	0.33523	0.33218	0.17889	0.1537	0.31	0.33	0.17	0.18	0.32	0.01	0.0312	0.175	0.01	0.0571	0.547	0.000149023	0.0032682	down
1962	XP_003451863.1	histone deacetylase 3 [Oreochromis niloticus]	1362	424	1	116.185	1.78551e-70	158.54	140.86	158.54	S	GAEENYTRPEAANEFYDGDHDNDKES(1)DVEI	GAEENY(-150)T(-130)RPEAANEFY(-120)DGDHDNDKES(120)DVEI	26	4	-0.81136	2763	5346	5346	F3	44086	0.22122	0.19578	0.33703	0.24597	0.2	0.19	0.32	0.3	0.195	0.01	0.0513	0.31	0.01	0.0323	1.591	0.000294998	0.00462245	up
1965	XP_003451900.1	serine/threonine-protein kinase 4 [Oreochromis niloticus]	1367	323	1	74.2956	2.63215e-35	138.13	121.33	138.13	S	QEEEQREQDADDDENS(1)DEDEVDQGTMVR	QEEEQREQDADDDENS(74)DEDEVDQGT(-74)MVR	16	3	-1.7119	6619	13147	13147	F2	30469	0.20594	0.20039	0.33642	0.25725	0.19	0.2	0.32	0.31	0.195	0.01	0.0513	0.315	0.01	0.0317	1.617	0.000104705	0.00282592	up
1967	XP_003451946.1	arginine and glutamate-rich protein 1 [Oreochromis niloticus]	1370	72	1	63.5339	0.0222719	63.534	45.498	63.534	S	AAS(1)PPER	AAS(64)PPER	3	2	0.3547	105	195;196;197	195	F1	15137	0.1969	0.21503	0.31795	0.27012	0.18	0.21	0.3	0.33	0.195	0.02	0.1026	0.315	0.02	0.0635	1.625	0.00270349	0.0134919	up
1987	XP_025767411.1	pollen-specific leucine-rich repeat extensin-like protein 1 isoform X3 [Oreochromis niloticus]	1389	368	0.848956	9.33971	0.00500378	44.294	19.501	44.294	S	HS(0.052)ADRRES(0.849)T(0.099)DSK	HS(-12)ADRRES(9.3)T(-9.3)DS(-34)K	8	4	3.2428	3924	7825	7825	F3	8499	0.19702	0.18282	0.32021	0.29995	0.18	0.18	0.3	0.36	0.18	0	0	0.33	0.04	0.1212	1.833	0.00142924	0.00932821	up
1992	XP_005456816.1	sperm-associated antigen 1 isoform X2 [Oreochromis niloticus]	1391	784	0.995165	23.5286	8.51436e-05	93.51	69.319	43.991	S	QSLAS(0.004)AS(0.995)PNKPR	QS(-34)LAS(-24)AS(24)PNKPR	7	2	-3.2471	6924	13759;13760;13761;13762;13763	13760	F4	26824	0.22691	0.16115	0.33649	0.2642	0.21	0.16	0.32	0.32	0.185	0.04	0.2162	0.32	0	0	1.762	0.00574506	0.0205816	up
1996	XP_019215392.1	proteasome adapter and scaffold protein ECM29 isoform X3 [Oreochromis niloticus]	1394	1612	0.943211	13.1224	0.0088431	54.7	30.849	54.7	S	RS(0.943)PES(0.046)GAGS(0.011)PR	RS(13)PES(-13)GAGS(-19)PR	2	2	1.5265	7661	15459	15459	F2	11403	0.2225	0.20076	0.28417	0.29257	0.2	0.2	0.27	0.35	0.2	0	0	0.31	0.06	0.1935	1.55	0.0105138	0.0310259	up
1998	XP_003452226.1	sister chromatid cohesion protein PDS5 homolog A isoform X2 [Oreochromis niloticus]	1396	1220	0.999979	46.7978	0.000120931	107.35	86.591	107.35	S	AAPDAGTEAS(1)PVK	AAPDAGT(-47)EAS(47)PVK	10	3	-1.3456	74	140;141	140	F2	28623	0.38465	0.26573	0.19663	0.15299	0.35	0.26	0.18	0.18	0.305	0.06	0.1967	0.18	0	0	0.603	0.00917986	0.0283239	down
2009	XP_005457036.1	PC4 and SFRS1-interacting protein isoform X2 [Oreochromis niloticus]	1408	399	1	58.9807	0.0313711	58.981	6.2646	58.981	S	S(1)IAEQR	S(59)IAEQR	1	2	-0.034338	8450	17121	17121	F1	18245	0.19325	0.19933	0.303	0.27573	0.18	0.2	0.28	0.33	0.19	0.01	0.0526	0.305	0.04	0.1311	1.61	0.00357319	0.0158784	up
2009	XP_019215666.1	forkhead box protein K1 isoform X2 [Oreochromis niloticus]	3690	265	1	58.9807	0.0313711	58.981	6.2646	58.981	S	S(1)IAEQR	S(59)IAEQR	1	2	-0.034338	8450	17121	17121	F1	18245	0.19325	0.19933	0.303	0.27573	0.18	0.2	0.28	0.33	0.19	0.01	0.0526	0.305	0.04	0.1311	1.61	0.00357319	0.0158784	up
2019	XP_005468157.1	DENN domain-containing protein 4C isoform X2 [Oreochromis niloticus]	1422	1117	0.997276	25.6368	1.13837e-17	132.13	111.19	132.13	S	ILAGVLS(0.003)GGQS(0.997)PPPNIVPK	ILAGVLS(-26)GGQS(26)PPPNIVPK	11	3	1.0101	4221	8447	8447	F2	52420	0.34653	0.33061	0.20251	0.12035	0.32	0.33	0.19	0.14	0.325	0.01	0.0308	0.165	0.04	0.2424	0.508	0.0044336	0.0184142	down
2042	XP_003452477.1	dolichyl-diphosphooligosaccharide--protein glycosyltransferase subunit STT3B [Oreochromis niloticus]	1431	480	0.894347	9.27625	1.53278e-05	110.77	85.976	110.77	S	EKPPAEDS(0.894)S(0.106)DEDDKR	EKPPAEDS(9.3)S(-9.3)DEDDKR	8	4	0.3928	2052	4074;4075	4074	F2	22856	0.32519	0.32729	0.18529	0.16223	0.3	0.33	0.17	0.2	0.315	0.02	0.0635	0.185	0.02	0.1081	0.589	0.00225797	0.0124589	down
2057	XP_003452591.1	stromal interaction molecule 1 isoform X4 [Oreochromis niloticus]	1441	258	1	91.812	1.73155e-05	91.812	57.062	91.812	S	AEQS(1)LLDLQEK	AEQS(92)LLDLQEK	4	2	2.4499	283	592;593	593	F3	45951	0.22226	0.1943	0.31734	0.26609	0.2	0.19	0.3	0.32	0.195	0.01	0.0513	0.31	0.01	0.0323	1.591	0.000294998	0.00462245	up
2063	XP_003452620.1	TBC1 domain family member 23 isoform X2 [Oreochromis niloticus]	1443	680	0.5	0	0.00249237	83.623	76.403	83.623	S	VLDALES(0.5)S(0.5)	VLDALES(0)S(0)	7	2	-0.20395	10799	22073	22073	F3	52998	0.21496	0.20457	0.32849	0.25198	0.2	0.2	0.31	0.3	0.2	0	0	0.305	0.01	0.0328	1.525	2.48754e-05	0.00115034	up
2064	XP_003452620.1	TBC1 domain family member 23 isoform X2 [Oreochromis niloticus]	1443	681	0.636019	2.42391	0.00201653	90.601	83.931	90.601	S	VLDALES(0.364)S(0.636)	VLDALES(-2.4)S(2.4)	8	2	0.47448	10799	22072;22073	22072	F2	51385	0.21496	0.20457	0.32849	0.25198	0.2	0.2	0.31	0.3	0.2	0	0	0.305	0.01	0.0328	1.525	2.48754e-05	0.00115034	up
2102	XP_003452725.1	uncharacterized protein C9orf85 homolog [Oreochromis niloticus]	1458	182	0.99736	25.7732	0.00228913	47.082	23.846	47.082	S	S(0.003)AVLPDLS(0.997)PINIKD	S(-26)AVLPDLS(26)PINIKD	8	3	0.82697	7991	16146	16146	F4	50936	0.1837	0.17418	0.37116	0.27096	0.17	0.17	0.35	0.33	0.17	0	0	0.34	0.01	0.0294	2	3.27424e-05	0.00141896	up
2140	XP_025756855.1	CD209 antigen-like protein E isoform X2 [Oreochromis niloticus]	1493	18	0.992695	21.3321	4.81102e-209	225.08	204.23	144.27	S	ISQDFSTDGHS(0.007)VS(0.993)HR	IS(-130)QDFS(-91)T(-78)DGHS(-21)VS(21)HR	13	3	-0.46195	4374	8787;8789;8790	8790	F6	28875	0.41162	0.28538	0.171	0.12478	0.38	0.28	0.16	0.15	0.33	0.07	0.2121	0.155	0.01	0.0645	0.481	0.00369241	0.0161588	down
2152	XP_003453247.2	oxysterol-binding protein-related protein 11 [Oreochromis niloticus]	1504	272	0.849385	7.52007	1.1855e-09	120.59	69.302	120.59	S	S(0.849)S(0.15)LGGPTIEWLEPK	S(7.5)S(-7.5)LGGPT(-35)IEWLEPK	1	2	0.35265	9207	18690	18690	F5	47718	0.3167	0.3231	0.19503	0.16517	0.29	0.32	0.18	0.2	0.305	0.02	0.0656	0.19	0.01	0.0526	0.625	0.00148718	0.00937557	down
2153	XP_003453247.2	oxysterol-binding protein-related protein 11 [Oreochromis niloticus]	1504	273	0.567387	1.19668	7.50365e-23	138.39	111.05	138.39	S	S(0.431)S(0.567)LGGPT(0.002)IEWLEPK	S(-1.2)S(1.2)LGGPT(-25)IEWLEPK	2	3	1.0906	9207	18688	18688	F4	51439	0.37114	0.32866	0.15667	0.14353	0.34	0.33	0.15	0.17	0.335	0.01	0.0299	0.16	0.01	0.0625	0.478	0.000273677	0.00446359	down
2186	XP_003453417.1	microsomal glutathione S-transferase 3 [Oreochromis niloticus]	1523	152	0.5	0	0.0273892	58.981	55.916	58.981	S	FGVGS(0.5)S(0.5)V	FGVGS(0)S(0)V	5	2	-1.4628	2540	4963	4963	F3	44413	0.41283	0.2616	0.17202	0.15355	0.38	0.26	0.16	0.18	0.32	0.08	0.25	0.17	0.01	0.0588	0.55	0.0125572	0.0343804	down
2187	XP_003453417.1	microsomal glutathione S-transferase 3 [Oreochromis niloticus]	1523	153	0.5	0	0.0273892	58.981	55.916	58.981	S	FGVGS(0.5)S(0.5)V	FGVGS(0)S(0)V	6	2	-1.4628	2540	4963	4963	F3	44413	0.41283	0.2616	0.17202	0.15355	0.38	0.26	0.16	0.18	0.32	0.08	0.25	0.17	0.01	0.0588	0.55	0.0125572	0.0343804	down
2189	XP_005458288.1	protein POF1B isoform X2 [Oreochromis niloticus]	1526	21	0.999991	50.5114	2.2169e-51	159	111.44	79.81	S	NLQAS(1)PEPMVTK	NLQAS(51)PEPMVT(-51)K	5	3	1.9301	6293	12503;12504;12505;12506;12507;12508;12509	12509	F5	32600	0.19638	0.19688	0.33871	0.26533	0.18	0.2	0.32	0.32	0.19	0.01	0.0526	0.32	0	0	1.689	0.000430761	0.00528926	up
2201	XP_003453524.2	NADP-dependent malic enzyme [Oreochromis niloticus]	1532	564	0.652053	6.02557	0.00190192	51.463	40.408	51.463	S	S(0.008)LS(0.009)Y(0.008)S(0.163)S(0.652)DY(0.16)DDFVVDSYR	S(-19)LS(-19)Y(-19)S(-6)S(6)DY(-6.1)DDFVVDS(-33)Y(-33)R	6	2	1.3053	8727	17658	17658	F4	50777	0.15699	0.15457	0.39908	0.28935	0.14	0.15	0.37	0.35	0.145	0.01	0.069	0.36	0.01	0.0278	2.486	4.90851e-05	0.00184651	up
2202	XP_005472615.1	arginine/serine-rich protein PNISR isoform X2 [Oreochromis niloticus]	1533	288	0.959327	13.7266	8.47273e-07	75.956	60.437	61.522	S	S(0.041)KFDS(0.959)DDEGNDDNDNEEK	S(-14)KFDS(14)DDEGNDDNDNEEK	5	3	1.0591	4930;8536	9943;17273	17273	F2	29607	0.33072	0.30301	0.2059	0.16037	0.3	0.3	0.19	0.19	0.3	0	0	0.19	0	0	0.633	2.44352e-11	6.61845e-09	down
2209	XP_003453616.1	T-box transcription factor TBX2 isoform X2 [Oreochromis niloticus]	1538	677	0.992866	21.6806	2.23039e-09	118.22	103.28	118.22	S	LVSGLEGQREPS(0.993)PNT(0.007)DCPK	LVS(-34)GLEGQREPS(22)PNT(-22)DCPK	12	3	1.2632	5851	11629;11630	11630	F4	38713	0.20117	0.20083	0.35153	0.24647	0.19	0.2	0.33	0.3	0.195	0.01	0.0513	0.315	0.02	0.0635	1.617	0.000604494	0.00619525	up
2226	XP_003453705.1	plakophilin-1 isoform X2 [Oreochromis niloticus]	1550	487	0.994786	22.8055	5.65684e-55	165.16	138.13	165.16	S	S(0.005)NS(0.995)QDNISPIGCFSTR	S(-23)NS(23)QDNIS(-78)PIGCFS(-130)T(-130)R	3	2	-0.7596	8811	17935;17936	17935	F4	43204	0.1478	0.1417	0.39839	0.31211	0.14	0.14	0.37	0.38	0.14	0	0	0.375	0.01	0.0267	2.679	1.03347e-06	6.12332e-05	up
2233	XP_003453831.1	kynurenine formamidase [Oreochromis niloticus]	1558	25	1	64.5504	0.000213316	81.494	65.955	64.55	S	RMS(1)ADDVIK	RMS(65)ADDVIK	3	3	-1.221	7450	15012;15013;15014;15015;15016;15017;15018;15019;15020	15020	F6	29969	0.32602	0.30567	0.19878	0.15626	0.3	0.3	0.19	0.19	0.3	0	0	0.19	0	0	0.633	2.44352e-11	6.61845e-09	down
2243	XP_025764222.1	serine/arginine-rich splicing factor 9 isoform X2 [Oreochromis niloticus]	1566	222	1	57.5896	0.0035055	79.474	54.619	57.59	S	HS(1)PPPRR	HS(58)PPPRR	2	3	1.6684	3676;3949;3950	7295;7874;7875;7876;7877;7878;7879;7880;7881;7882;7883;7884;7885;7886;7887;7888;7889;7890;7891;7892;7893;7894;7895	7895	F6	5906	0.19624	0.23304	0.30602	0.26786	0.18	0.23	0.29	0.32	0.205	0.04	0.1951	0.305	0.02	0.0656	1.51	0.0131697	0.0356806	up
2246	XP_025766629.1	ceramide synthase 2 isoform X2 [Oreochromis niloticus]	1567	366	0.566373	1.15986	0.000132952	83.823	66.334	83.823	S	S(0.434)LS(0.566)PPENICWSK	S(-1.2)LS(1.2)PPENICWS(-78)K	3	3	-1.4147	8706	17595;17596	17596	F5	42159	0.38078	0.28847	0.19318	0.13757	0.35	0.29	0.18	0.17	0.32	0.04	0.125	0.175	0.01	0.0571	0.552	0.00181147	0.0107246	down
2271	XP_003454104.1	fatty acid synthase [Oreochromis niloticus]	1582	2216	0.999947	42.7602	0.000526146	102.37	75.852	102.37	S	DGVRS(1)VLESDLTK	DGVRS(43)VLES(-43)DLT(-65)K	5	3	1.0291	1286	2629;2630	2629	F3	47133	0.17308	0.19026	0.36145	0.27521	0.16	0.19	0.34	0.33	0.175	0.02	0.1143	0.335	0.01	0.0299	1.928	0.000989925	0.00839507	up
2280	XP_003454104.1	fatty acid synthase [Oreochromis niloticus]	1582	596	0.986277	20.8162	1.86745e-116	190.19	165.78	190.19	S	S(0.006)LS(0.008)HS(0.986)EALLAAYWR	S(-22)LS(-21)HS(21)EALLAAY(-100)WR	5	3	-1.282	8696	17581	17581	F6	45665	0.20831	0.17874	0.36359	0.24936	0.19	0.18	0.34	0.3	0.185	0.01	0.0541	0.32	0.03	0.0938	1.731	0.000807354	0.00711147	up
2288	XP_003454208.2	LOW QUALITY PROTEIN: heat shock protein beta-8 [Oreochromis niloticus]	1590	35	0.999904	40.1576	7.46897e-21	91.942	73.998	57.703	S	DQS(1)PFRDQLASR	DQS(40)PFRDQLAS(-40)R	3	3	-0.69344	1486;1514	2983;3035	3035	F3	34593	0.23198	0.18796	0.32295	0.26846	0.21	0.19	0.3	0.32	0.2	0.01	0.05	0.31	0.01	0.0323	1.554	0.00102773	0.00847644	up
2306	XP_003454384.1	solute carrier family 22 member 18 [Oreochromis niloticus]	1604	221	0.999936	41.9524	0.000597056	70.235	50.964	70.235	S	KKS(1)VFNLGEITR	KKS(42)VFNLGEIT(-42)R	3	4	0.07874	4702	9464;9465	9465	F6	38932	0.34009	0.31369	0.19462	0.15159	0.31	0.31	0.18	0.18	0.31	0	0	0.18	0	0	0.581	1.8877e-11	6.40322e-09	down
2310	XP_003454504.1	RNA-binding protein 12B-A [Oreochromis niloticus]	1610	237	1	101.349	3.00379e-05	101.35	75.41	101.35	S	GRS(1)PIPNQR	GRS(100)PIPNQR	3	3	0.65935	3404	6712;6713	6712	F3	15441	0.23114	0.18451	0.34541	0.23894	0.21	0.18	0.32	0.29	0.195	0.02	0.1026	0.305	0.02	0.0656	1.573	0.00341417	0.0157159	up
2329	XP_003454821.1	astrocytic phosphoprotein PEA-15 [Oreochromis niloticus]	1632	90	0.999612	34.1111	0.00729131	43.544	28.156	43.544	S	IS(1)EDDEIDTK	IS(34)EDDEIDT(-34)K	2	3	-2.1118	4349	8744	8744	F2	39426	0.44846	0.27632	0.14853	0.12669	0.41	0.27	0.14	0.15	0.34	0.1	0.2941	0.145	0.01	0.069	0.446	0.00657094	0.0227034	down
2347	XP_003454993.2	protein kinase C beta type isoform X2 [Oreochromis niloticus]	1646	9	0.999944	42.5473	1.88591e-05	52.599	43.205	52.599	S	ADSAAANS(1)DGEDGPR	ADS(-43)AAANS(43)DGEDGPR	8	2	-3.6317	195;196	398;399	398	F1	18124	0.32531	0.30296	0.21037	0.16482	0.3	0.3	0.2	0.2	0.3	0	0	0.2	0	0	0.667	3.00672e-11	7.86309e-09	down
2361	XP_019216227.1	collagen type IV alpha-3-binding protein isoform X4 [Oreochromis niloticus]	1665	137	0.798365	7.61629	2.59138e-09	75.193	60.579	66.972	S	HGS(0.798)MLS(0.138)LT(0.026)S(0.026)AT(0.005)S(0.006)GY(0.001)SATSTSSFK	HGS(7.6)MLS(-7.6)LT(-15)S(-15)AT(-22)S(-22)GY(-28)S(-34)AT(-40)S(-47)T(-47)S(-54)S(-60)FK	3	3	-0.73865	3771	7480;7481	7480	F5	38201	0.19601	0.20763	0.35533	0.24103	0.18	0.21	0.33	0.29	0.195	0.02	0.1026	0.31	0.03	0.0968	1.599	0.00407309	0.0173736	up
2393	XP_003455399.1	protein phosphatase inhibitor 2 [Oreochromis niloticus]	1685	91	0.999119	30.5486	4.37623e-218	220.78	202.22	220.78	S	MIGDDEDEGALS(0.999)DS(0.001)DGQSGLAVDDLASK	MIGDDEDEGALS(31)DS(-31)DGQS(-100)GLAVDDLAS(-180)K	12	3	1.1748	6009	11941;11942;11943;11945	11942	F2	47342	0.23282	0.18631	0.29944	0.28144	0.21	0.19	0.28	0.34	0.2	0.01	0.05	0.31	0.04	0.129	1.554	0.00624775	0.0219366	up
2398	XP_025754776.1	serine/arginine-rich splicing factor 11 isoform X5 [Oreochromis niloticus]	1687	84	1	105.277	9.88621e-05	105.28	82.556	105.28	S	LNLAAGLNLS(1)PGLK	LNLAAGLNLS(110)PGLK	10	3	-0.19992	5539	11057;11058	11058	F6	48377	0.33737	0.32847	0.17152	0.16263	0.31	0.33	0.16	0.2	0.32	0.01	0.0312	0.18	0.03	0.1667	0.563	0.00319783	0.0148552	down
2416	XP_003455472.1	apoptosis inhibitor 5 [Oreochromis niloticus]	1696	459	0.981316	17.204	6.35864e-06	112.55	87.228	97.836	S	RPS(0.981)T(0.019)EEMGSGGSTK	RPS(17)T(-17)EEMGS(-56)GGS(-78)T(-82)K	3	2	-1.2256	7578	15286;15287;15288;15290;15291;15292;15293;15294;15296	15287	F2	17596	0.38307	0.334	0.17915	0.11505	0.35	0.33	0.17	0.14	0.34	0.01	0.0294	0.155	0.02	0.129	0.456	0.000884115	0.00762813	down
2425	XP_003455581.2	fibrinogen beta chain [Oreochromis niloticus]	1704	86	0.71088	3.90726	5.26124e-05	89.266	28.356	71.159	S	YAPPPVS(0.711)GGS(0.289)R	Y(-51)APPPVS(3.9)GGS(-3.9)R	7	2	-0.84619	11212;11213	22861;22862	22862	F5	27073	0.37526	0.45633	0.094288	0.074119	0.35	0.45	0.09	0.09	0.4	0.07	0.175	0.09	0	0	0.228	0.000253806	0.00429657	down
2426	XP_003455581.2	fibrinogen beta chain [Oreochromis niloticus]	1704	89	0.944695	12.3253	0.000368942	109.15	63.23	109.15	S	YAPPPVS(0.055)GGS(0.945)RYR	Y(-100)APPPVS(-12)GGS(12)RY(-67)R	10	2	-0.83662	11212;11213	22860;22863;22864;22865	22864	F4	31166	0.30442	0.32767	0.20048	0.16243	0.28	0.33	0.19	0.2	0.305	0.04	0.1311	0.195	0.01	0.0513	0.644	0.00294068	0.0138351	down
2429	XP_005460269.1	PH and SEC7 domain-containing protein 4 [Oreochromis niloticus]	1705	756	1	61.0419	0.00290601	70.563	45.565	61.042	S	VVNEDPGDS(1)PR	VVNEDPGDS(61)PR	9	2	2.5561	11125	22699;22700	22700	F2	27677	0.30938	0.33793	0.21378	0.13891	0.28	0.34	0.2	0.17	0.31	0.04	0.129	0.185	0.02	0.1081	0.602	0.005855	0.0206874	down
2431	XP_003455650.1	sorting nexin-17 [Oreochromis niloticus]	1707	409	0.985959	18.4647	0.00191322	101.3	65.754	101.3	S	S(0.014)DS(0.986)QQAVK	S(-18)DS(18)QQAVK	3	2	4.1514	8101	16420	16420	F2	19371	0.18229	0.18802	0.33152	0.29818	0.17	0.19	0.31	0.36	0.18	0.01	0.0556	0.335	0.04	0.1194	1.867	0.00140008	0.0092671	up
2445	XP_003455812.1	ethanolamine-phosphate cytidylyltransferase [Oreochromis niloticus]	1718	23	0.72153	2.58082	0.00146705	49.973	28.575	49.973	S	EEADCT(0.03)KPGS(0.722)S(0.744)ACS(0.505)PEK	EEADCT(-16)KPGS(2.6)S(3)ACS(-2.6)PEK	10	3	-0.75223	1860	3653	3653	F2	28145	0.43219	0.33941	0.11281	0.11558	0.4	0.34	0.11	0.14	0.37	0.04	0.1081	0.125	0.02	0.16	0.34	0.000992107	0.00839507	down
2446	XP_003455812.1	ethanolamine-phosphate cytidylyltransferase [Oreochromis niloticus]	1718	24	0.744132	2.99076	0.00146705	49.973	28.575	49.973	S	EEADCT(0.03)KPGS(0.722)S(0.744)ACS(0.505)PEK	EEADCT(-16)KPGS(2.6)S(3)ACS(-2.6)PEK	11	3	-0.75223	1860	3653	3653	F2	28145	0.43219	0.33941	0.11281	0.11558	0.4	0.34	0.11	0.14	0.37	0.04	0.1081	0.125	0.02	0.16	0.34	0.000992107	0.00839507	down
2447	XP_003455812.1	ethanolamine-phosphate cytidylyltransferase [Oreochromis niloticus]	1718	27	0.960934	16.9326	0.000329248	53.059	37.294	53.059	S	EEADCTKPGS(0.019)S(0.019)ACS(0.961)PEK	EEADCT(-37)KPGS(-17)S(-17)ACS(17)PEK	14	4	-1.6668	1860	3651;3652;3653	3651	F2	27305	0.86671	0.67609	0.25042	0.206772	0.8	0.67	0.24	0.25	0.735	0.09	0.1224	0.245	0.01	0.0408	0.336	0.000241804	0.00416437	down
2485	XP_003456043.1	cystathionine beta-synthase isoform X1 [Oreochromis niloticus]	1737	61	0.904718	9.77501	0.00529279	67.494	19.836	57.598	S	HS(0.095)S(0.905)PERK	HS(-9.8)S(9.8)PERK	3	4	0.99954	3962;3963	7916;7917;7918	7918	F4	8347	0.3225	0.29294	0.19473	0.16764	0.3	0.29	0.18	0.2	0.295	0.01	0.0339	0.19	0.01	0.0526	0.645	0.000831056	0.00725286	down
2486	XP_003456043.1	cystathionine beta-synthase isoform X1 [Oreochromis niloticus]	1737	575	0.959729	17.4138	5.21747e-06	107.79	107.79	52.026	S	LERS(0.96)MS(0.823)ES(0.112)T(0.105)DELN	LERS(17)MS(9.7)ES(-9.7)T(-10)DELN	4	3	-0.76548	5217;8769	10465;17779	10465	F2	35857	0.38481	0.27218	0.19143	0.15158	0.35	0.27	0.18	0.18	0.31	0.06	0.1935	0.18	0	0	0.591	0.00571018	0.0205047	down
2497	XP_003456261.1	U3 small nucleolar RNA-associated protein 14 homolog A [Oreochromis niloticus]	1750	579	0.999894	39.7637	2.08246e-21	96.492	78.99	96.492	S	GAQVLQVPFAPTIEDAEDS(1)EGKLDQR	GAQVLQVPFAPT(-40)IEDAEDS(40)EGKLDQR	19	4	-1.277	2810	5423;5424;5425	5424	F5	46907	0.31705	0.31287	0.19602	0.16832	0.29	0.31	0.18	0.2	0.3	0.01	0.0333	0.19	0.01	0.0526	0.634	0.00104761	0.00847929	down
2505	XP_003456352.1	adapter molecule crk isoform X1 [Oreochromis niloticus]	1760	315	1	73.1564	0.000380533	73.156	58.999	73.156	S	LLDQHNAEDELS(1)	LLDQHNAEDELS(73)	12	3	-1.34	5448	10884	10884	F2	41335	0.36265	0.27701	0.18998	0.17036	0.33	0.28	0.18	0.21	0.305	0.04	0.1311	0.195	0.02	0.1026	0.644	0.00634835	0.0221335	down
2540	XP_005472064.1	THO complex subunit 2 isoform X2 [Oreochromis niloticus]	1791	1371	0.96264	14.1905	0.0027442	78.505	48.698	42.818	S	S(0.001)AVAGS(0.037)LKS(0.963)PGPR	S(-31)AVAGS(-14)LKS(14)PGPR	9	3	-3.3468	7983	16131;16132	16132	F4	30576	0.33305	0.28764	0.21178	0.15079	0.31	0.29	0.2	0.18	0.3	0.01	0.0333	0.19	0.01	0.0526	0.634	0.00104761	0.00847929	down
2564	XP_013120696.1	lymphocyte cytosolic protein 2 isoform X7 [Oreochromis niloticus]	1806	171	1	52.5225	0.000846927	52.522	40.754	52.522	S	RDPS(1)PHCGPRPPGK	RDPS(53)PHCGPRPPGK	4	4	2.488	7113	14255;14256;14257	14257	F4	18837	0.18454	0.18914	0.37323	0.25309	0.17	0.19	0.35	0.3	0.18	0.01	0.0556	0.325	0.04	0.1231	1.811	0.00172504	0.0105336	up
2586	XP_003457491.1	serine/threonine-protein kinase OSR1 [Oreochromis niloticus]	1830	325	0.5	0	0.0017232	77.192	55.106	77.192	S	RVPGS(0.5)S(0.5)GR	RVPGS(0)S(0)GR	6	3	0.70258	7794	15720	15720	F3	14620	0.17699	0.22897	0.32529	0.26874	0.16	0.23	0.31	0.32	0.195	0.05	0.2564	0.315	0.01	0.0317	1.669	0.0180815	0.0426932	up
2586	XP_005448932.1	serine/threonine-protein kinase OSR1 isoform X2 [Oreochromis niloticus]	2021	325	0.5	0	0.0017232	77.192	55.106	77.192	S	RVPGS(0.5)S(0.5)GR	RVPGS(0)S(0)GR	6	3	0.70258	7794	15720	15720	F3	14620	0.17699	0.22897	0.32529	0.26874	0.16	0.23	0.31	0.32	0.195	0.05	0.2564	0.315	0.01	0.0317	1.669	0.0180815	0.0426932	up
2626	XP_005462921.1	putative oxidoreductase GLYR1 isoform X2 [Oreochromis niloticus]	1860	140	0.970395	15.1652	6.62592e-71	160.6	146.3	160.6	S	ILDEDDEDLSALKDPS(0.03)EKDLADS(0.97)DPEPSTVER	ILDEDDEDLS(-47)ALKDPS(-15)EKDLADS(15)DPEPS(-44)T(-50)VER	23	5	-0.3091	4223	8449	8449	F3	49754	0.18547	0.19289	0.32698	0.29466	0.17	0.19	0.31	0.35	0.18	0.01	0.0556	0.33	0.03	0.0909	1.839	0.00103805	0.00847929	up
2632	XP_003458101.1	nucleolar GTP-binding protein 1 [Oreochromis niloticus]	1865	468	0.999994	52.5233	4.52914e-53	160.45	144.85	154.42	S	AGEYDS(1)DEES(1)EDEEMQEIR	AGEY(-53)DS(53)DEES(90)EDEEMQEIR	6	3	-1.146	365	785;786	786	F2	40972	0.324	0.31148	0.18301	0.18151	0.3	0.31	0.17	0.22	0.305	0.01	0.0328	0.195	0.04	0.2051	0.639	0.00897897	0.0278741	down
2633	XP_003458101.1	nucleolar GTP-binding protein 1 [Oreochromis niloticus]	1865	472	1	90.1432	4.52914e-53	160.45	144.85	154.42	S	AGEYDS(1)DEES(1)EDEEMQEIR	AGEY(-53)DS(53)DEES(90)EDEEMQEIR	10	3	-1.146	365	785;786	786	F2	40972	0.324	0.31148	0.18301	0.18151	0.3	0.31	0.17	0.22	0.305	0.01	0.0328	0.195	0.04	0.2051	0.639	0.00897897	0.0278741	down
2642	XP_019212273.1	high affinity cAMP-specific and IBMX-insensitive 3',5'-cyclic phosphodiesterase 8A isoform X2 [Oreochromis niloticus]	1871	252	1	45.0222	0.0198226	45.022	9.8702	45.022	S	KGS(1)LDVR	KGS(45)LDVR	3	3	1.2758	4633	9332	9332	F3	26810	0.21928	0.19547	0.31898	0.26627	0.2	0.19	0.3	0.32	0.195	0.01	0.0513	0.31	0.01	0.0323	1.591	0.000294998	0.00462245	up
2654	XP_005463392.1	UPF0565 protein C2orf69 homolog [Oreochromis niloticus]	1879	33	0.739999	4.69899	1.50836e-07	105.79	74.397	65.318	S	GLHAS(0.74)AS(0.251)RDALS(0.009)GT(0.001)SLQK	GLHAS(4.7)AS(-4.7)RDALS(-19)GT(-32)S(-45)LQK	5	4	1.5367	3209;3210	6302;6309	6309	F6	30846	0.19217	0.21779	0.35162	0.23842	0.18	0.22	0.33	0.29	0.2	0.03	0.15	0.31	0.03	0.0968	1.566	0.00771619	0.0246294	up
2664	XP_003458560.1	vacuolar protein sorting-associated protein 45 [Oreochromis niloticus]	1886	568	0.788752	5.72148	0.00124049	66.023	47.755	66.023	S	AHGGGFHS(0.789)S(0.211)R	AHGGGFHS(5.7)S(-5.7)R	8	3	-3.7693	420	896	896	F3	8455	0.36388	0.31857	0.17637	0.14118	0.34	0.32	0.17	0.17	0.33	0.01	0.0303	0.17	0	0	0.516	3.95079e-05	0.00158533	down
2666	XP_003458595.3	splicing factor, proline- and glutamine-rich [Oreochromis niloticus]	1889	144	0.985584	18.4426	0.0021799	40.756	28.903	40.756	S	NLNQQLKS(0.986)PVANANGQQQKPT(0.014)PHPSPK	NLNQQLKS(18)PVANANGQQQKPT(-18)PHPS(-35)PK	8	5	-3.6972	6287	12494	12494	F5	29124	0.30011	0.33048	0.1866	0.1828	0.28	0.33	0.18	0.22	0.305	0.04	0.1311	0.2	0.03	0.15	0.66	0.0110349	0.0318765	down
2676	XP_003458616.1	betaine--homocysteine S-methyltransferase 1 [Oreochromis niloticus]	1893	385	0.5	0	1.20223e-115	192.55	163.97	192.55	S	EAT(0.5)S(0.5)KEQLEALFDK	EAT(0)S(0)KEQLEALFDK	4	4	1.1606	1817	3584	3584	F4	47977	0.17977	0.17093	0.3428	0.30649	0.17	0.17	0.32	0.37	0.17	0	0	0.345	0.04	0.1159	2.029	0.000457463	0.00528926	up
2689	XP_013121932.1	Y-box-binding protein 2 isoform X2 [Oreochromis niloticus]	1902	278	0.986326	21.6405	6.47927e-05	89.936	74.734	53.237	S	NS(0.986)ES(0.007)S(0.007)VSK	NS(22)ES(-22)S(-22)VS(-38)K	2	2	3.4592	6392;6393;6907;6908	12697;12698;13727;13728	12697	F2	19633	0.70252	0.58809	0.4171	0.30291	0.65	0.58	0.39	0.36	0.615	0.05	0.0813	0.375	0.02	0.0533	0.612	0.00114787	0.00868122	down
2689	XP_013121931.1	Y-box-binding protein 2 isoform X1 [Oreochromis niloticus]	3189	278	0.986326	21.6405	6.47927e-05	89.936	74.734	53.237	S	NS(0.986)ES(0.007)S(0.007)VSK	NS(22)ES(-22)S(-22)VS(-38)K	2	2	3.4592	6392;6393;6907;6908	12697;12698;13727;13728	12697	F2	19633	0.70252	0.58809	0.4171	0.30291	0.65	0.58	0.39	0.36	0.615	0.05	0.0813	0.375	0.02	0.0533	0.612	0.00114787	0.00868122	down
2690	XP_013121932.1	Y-box-binding protein 2 isoform X2 [Oreochromis niloticus]	1902	280	0.616828	0.565004	6.47927e-05	42.633	27.938	42.633	S	QRNS(0.787)ES(0.617)S(0.566)VS(0.029)KNDT(0.001)EK	QRNS(3)ES(0.57)S(-0.57)VS(-13)KNDT(-28)EK	6	3	-2.3557	6392;6393;6907;6908	13728	13728	F2	23690	0.3322	0.29511	0.21241	0.16028	0.31	0.29	0.2	0.19	0.3	0.01	0.0333	0.195	0.01	0.0513	0.651	0.000394814	0.00528926	down
2690	XP_013121931.1	Y-box-binding protein 2 isoform X1 [Oreochromis niloticus]	3189	280	0.616828	0.565004	6.47927e-05	42.633	27.938	42.633	S	QRNS(0.787)ES(0.617)S(0.566)VS(0.029)KNDT(0.001)EK	QRNS(3)ES(0.57)S(-0.57)VS(-13)KNDT(-28)EK	6	3	-2.3557	6392;6393;6907;6908	13728	13728	F2	23690	0.3322	0.29511	0.21241	0.16028	0.31	0.29	0.2	0.19	0.3	0.01	0.0333	0.195	0.01	0.0513	0.651	0.000394814	0.00528926	down
2701	XP_003458995.1	nuclear cap-binding protein subunit 2 [Oreochromis niloticus]	1911	163	0.948166	12.6227	0.0149446	45.618	23.182	45.618	S	LAQQHRPT(0.052)EGRNS(0.948)F	LAQQHRPT(-13)EGRNS(13)F	13	3	-1.9916	5106	10265	10265	F4	25495	0.36775	0.34318	0.15608	0.13299	0.34	0.34	0.15	0.16	0.34	0	0	0.155	0.01	0.0645	0.456	3.10993e-05	0.0013874	down
2709	XP_003459111.1	ethanolamine-phosphate phospho-lyase [Oreochromis niloticus]	1918	481	0.999997	55.0885	0.00291205	72.138	65.774	66.682	S	QGS(1)PQQTK	QGS(55)PQQT(-55)K	3	2	0.67404	6691	13292;13293;13294;13295;13296;13297	13293	F2	15890	0.22599	0.19575	0.32836	0.24282	0.21	0.19	0.31	0.29	0.2	0.01	0.05	0.3	0.01	0.0333	1.504	0.00134686	0.00913109	up
2740	XP_003459593.2	WD repeat-containing protein 20 isoform X1 [Oreochromis niloticus]	1945	498	0.999408	32.2722	1.28198e-05	92.112	52.045	92.112	S	FAT(0.001)LS(0.999)LHDR	FAT(-32)LS(32)LHDR	5	3	-1.6568	2469	4837	4837	F4	41376	0.3253	0.3135	0.21994	0.14125	0.3	0.31	0.21	0.17	0.305	0.01	0.0328	0.19	0.03	0.1579	0.623	0.00444871	0.0184266	down
2747	XP_003459595.1	cytoplasmic dynein 1 heavy chain 1 isoform X2 [Oreochromis niloticus]	1946	4363	0.994593	26.693	3.85323e-116	192.35	163.64	142.38	S	T(0.002)S(0.001)S(0.995)T(0.002)SDTQPAWMR	T(-27)S(-29)S(27)T(-27)S(-43)DT(-64)QPAWMR	3	2	-0.4895	10311	21079;21081;21082;21083;21084;21087	21087	F5	34346	0.21013	0.20477	0.34597	0.24307	0.19	0.2	0.32	0.29	0.195	0.01	0.0513	0.305	0.02	0.0656	1.565	0.000800215	0.00711147	up
2804	XP_025763694.1	kinesin-like protein KIF13B isoform X5 [Oreochromis niloticus]	1978	1373	0.877134	11.5556	0.000295013	84.882	40	84.882	S	S(0.061)IS(0.877)S(0.061)PSVNR	S(-12)IS(12)S(-12)PS(-35)VNR	3	2	0.54858	8511	17230	17230	F3	27184	0.20679	0.20292	0.37031	0.21998	0.19	0.2	0.35	0.26	0.195	0.01	0.0513	0.305	0.06	0.1967	1.565	0.0152935	0.0389738	up
2813	XP_005447836.1	RNA-binding protein NOB1 isoform X2 [Oreochromis niloticus]	1984	189	0.997354	25.7626	0.0101714	51.463	34.096	51.463	S	EGNES(0.997)PQT(0.003)EK	EGNES(26)PQT(-26)EK	5	2	2.3319	1965	3918	3918	F1	18079	0.242	0.18217	0.31214	0.26369	0.22	0.18	0.29	0.32	0.2	0.03	0.15	0.305	0.02	0.0656	1.541	0.00708792	0.0234819	up
2819	XP_005447900.2	LOW QUALITY PROTEIN: plakophilin-3 [Oreochromis niloticus]	1985	176	1	82.7744	1.44856e-15	131.69	79.693	82.774	S	S(1)LS(1)GILAQEK	S(83)LS(83)GILAQEK	1	3	0.71294	7656;8690	15449;15450;17564;17565;17566;17567;17574;17575	17575	F3	49960	0.33578	0.33559	0.72375	0.57919	0.31	0.33	0.68	0.7	0.32	0.01	0.0312	0.69	0.01	0.0145	2.159	3.7997e-05	0.00153282	up
2820	XP_005447900.2	LOW QUALITY PROTEIN: plakophilin-3 [Oreochromis niloticus]	1985	178	1	82.7744	5.87663e-62	171.26	105.63	82.774	S	S(1)LS(1)GILAQEK	S(83)LS(83)GILAQEK	3	3	0.71294	7656;8690	15450;17568;17569;17570;17571;17572;17573;17574;17575	17575	F3	49960	0.33578	0.32743	0.7329	0.59282	0.31	0.33	0.69	0.71	0.32	0.01	0.0312	0.7	0.01	0.0143	2.19	3.55434e-05	0.001465	up
2830	XP_005447954.1	Na(+)/H(+) exchange regulatory cofactor NHE-RF1 [Oreochromis niloticus]	1987	146	0.940652	12.2862	0.00274397	48.177	31.152	48.177	S	S(0.056)ERHS(0.941)VS(0.003)SSTK	S(-12)ERHS(12)VS(-26)S(-34)S(-34)T(-34)K	5	3	0.83295	3974;8189;8190	16580;16581;16582	16580	F2	14326	1.11564	0.9996	0.462788	0.421969	1.03	0.99	0.43	0.51	1.01	0.03	0.0297	0.47	0.06	0.1277	0.465	0.000624528	0.00628513	down
2832	XP_005447954.1	Na(+)/H(+) exchange regulatory cofactor NHE-RF1 [Oreochromis niloticus]	1987	149	0.814845	7.21599	0.00274397	65.305	36.156	46.131	S	S(0.045)ERHS(0.877)VS(0.25)S(0.815)S(0.802)T(0.211)KEER	S(-14)ERHS(10)VS(-7.2)S(7.2)S(6.7)T(-6.7)KEER	8	4	-3.3607	3974;8189;8190	7935;16581	16581	F1	15872	0.44352	0.39258	0.069258	0.094649	0.41	0.39	0.07	0.11	0.4	0.01	0.025	0.09	0.03	0.3333	0.225	0.00138854	0.00925371	down
2833	XP_005447954.1	Na(+)/H(+) exchange regulatory cofactor NHE-RF1 [Oreochromis niloticus]	1987	150	0.802122	6.74609	0.00274397	46.131	34.518	46.131	S	S(0.045)ERHS(0.877)VS(0.25)S(0.815)S(0.802)T(0.211)KEER	S(-14)ERHS(10)VS(-7.2)S(7.2)S(6.7)T(-6.7)KEER	9	4	-3.3607	3974;8189;8190	16581	16581	F1	15872	0.44352	0.39258	0.069258	0.094649	0.41	0.39	0.07	0.11	0.4	0.01	0.025	0.09	0.03	0.3333	0.225	0.00138854	0.00925371	down
2839	XP_025765482.1	cdc42 effector protein 1 [Oreochromis niloticus]	1990	105	0.920305	10.625	8.39942e-08	92.29	56.961	92.29	S	EAS(0.92)KDFS(0.08)PPPPAISPIIK	EAS(11)KDFS(-11)PPPPAIS(-76)PIIK	3	4	1.9291	1804	3561	3561	F5	42239	0.20719	0.18263	0.34708	0.2631	0.19	0.18	0.33	0.32	0.185	0.01	0.0541	0.325	0.01	0.0308	1.758	7.09436e-05	0.00227982	up
2857	XP_005448251.1	DNA topoisomerase 2-alpha [Oreochromis niloticus]	1999	1339	0.555573	2.01812	6.07275e-06	80.534	68.558	80.534	S	Y(0.427)S(0.394)MS(0.556)DS(0.624)EDEFDDWGKK	Y(-2)S(-3.4)MS(2)DS(3.4)EDEFDDWGKK	4	4	-0.70362	11406	23262	23262	F3	45684	0.37317	0.29807	0.17831	0.15045	0.34	0.3	0.17	0.18	0.32	0.03	0.0938	0.175	0.01	0.0571	0.549	0.000628181	0.00628513	down
2858	XP_005448251.1	DNA topoisomerase 2-alpha [Oreochromis niloticus]	1999	1341	0.624023	3.38785	6.07275e-06	80.534	68.558	80.534	S	Y(0.427)S(0.394)MS(0.556)DS(0.624)EDEFDDWGKK	Y(-2)S(-3.4)MS(2)DS(3.4)EDEFDDWGKK	6	4	-0.70362	11406	23262	23262	F3	45684	0.37317	0.29807	0.17831	0.15045	0.34	0.3	0.17	0.18	0.32	0.03	0.0938	0.175	0.01	0.0571	0.549	0.000628181	0.00628513	down
2870	XP_025757601.1	prickle planar cell polarity protein 3 isoform X4 [Oreochromis niloticus]	2006	319	0.958901	13.7778	0.0108275	49.423	7.0282	49.423	S	S(0.959)PHHNRRY(0.001)GT(0.04)AEK	S(14)PHHNRRY(-30)GT(-14)AEK	1	2	-0.63386	8868	18035	18035	F4	41854	0.42516	0.30712	0.14159	0.12612	0.39	0.31	0.13	0.15	0.35	0.06	0.1714	0.14	0.01	0.0714	0.405	0.00135563	0.00915296	down
2873	XP_019205094.1	nuclear pore membrane glycoprotein 210 isoform X2 [Oreochromis niloticus]	2009	1849	0.999616	34.4293	1.5385e-54	161.75	130.14	161.75	S	TPPS(1)PVSGLDSPLSNSFNR	T(-34)PPS(34)PVS(-46)GLDS(-94)PLS(-110)NS(-120)FNR	4	2	-0.27007	10142	20740	20740	F5	44279	0.3394	0.38314	0.12952	0.14793	0.31	0.38	0.12	0.18	0.345	0.05	0.1449	0.15	0.04	0.2667	0.44	0.00749227	0.0244568	down
2895	XP_005448981.1	RNA-binding protein 33 isoform X3 [Oreochromis niloticus]	2023	1048	0.951582	12.9344	4.58872e-10	124.81	98.693	124.81	S	S(0.048)AS(0.952)PALAQAQGPK	S(-13)AS(13)PALAQAQGPK	3	2	0.47582	7952	16067;16068;16069	16068	F3	31742	0.37772	0.34436	0.14205	0.13713	0.35	0.34	0.13	0.17	0.345	0.01	0.029	0.15	0.03	0.2	0.435	0.00171687	0.0104944	down
2906	XP_005449074.1	serine/threonine-protein kinase PRP4 homolog isoform X2 [Oreochromis niloticus]	2031	860	0.703887	4.90507	5.25929e-08	77.221	59.083	77.221	S	LCDFGSASHVADNDIT(0.069)PY(0.228)LVS(0.704)R	LCDFGS(-75)AS(-71)HVADNDIT(-10)PY(-4.9)LVS(4.9)R	21	3	-3.3485	5131	10312	10312	F4	49631	0.34874	0.27767	0.22939	0.1442	0.32	0.28	0.22	0.17	0.3	0.03	0.1	0.195	0.04	0.2051	0.653	0.0138416	0.0369002	down
2922	XP_005449281.1	zinc finger protein ZFPM1 isoform X3 [Oreochromis niloticus]	2041	587	0.660763	3.34012	7.15944e-37	141.62	127.37	141.62	S	DAASTAAPSAGTHGS(0.033)S(0.306)AS(0.661)PQGGASSR	DAAS(-100)T(-100)AAPS(-80)AGT(-52)HGS(-13)S(-3.3)AS(3.3)PQGGAS(-38)S(-43)R	18	3	-1.7078	1125	2341	2341	F3	19207	0.15754	0.18742	0.4201	0.23495	0.15	0.19	0.39	0.28	0.17	0.03	0.1765	0.335	0.08	0.2388	1.999	0.0106068	0.031264	up
2931	XP_019216380.1	anillin isoform X8 [Oreochromis niloticus]	2045	97	0.999996	53.7467	0.00108299	60.628	38.43	60.628	S	CLS(1)DPGGDSK	CLS(54)DPGGDS(-54)K	3	3	-0.4313	1099	2295	2295	F2	29647	0.36537	0.29307	0.20188	0.13968	0.34	0.29	0.19	0.17	0.315	0.04	0.127	0.18	0.01	0.0556	0.575	0.00214476	0.0121533	down
2971	XP_005449892.2	tudor domain-containing protein 6 isoform X3 [Oreochromis niloticus]	2059	1431	0.727501	8.14141	0.0087341	46.159	6.5016	46.159	S	VT(0.292)Y(0.706)KVPT(0.142)ADPEIT(0.132)S(0.728)EK	VT(-4.6)Y(4.6)KVPT(-8.1)ADPEIT(-8.1)S(8.1)EK	14	4	2.2976	11092	22639	22639	F3	44790	0.323	0.30037	0.21531	0.16132	0.3	0.3	0.2	0.19	0.3	0	0	0.195	0.01	0.0513	0.65	9.43716e-05	0.00266065	down
2990	XP_019207698.1	bile salt export pump isoform X1 [Oreochromis niloticus]	2063	10	0.999909	37.679	0.00723972	46.408	20.284	46.408	S	PT(0.469)GS(0.531)VKLQS(1)IK	PT(-0.54)GS(0.54)VKLQS(38)IK	9	3	1.1677	6534	12963	12963	F3	39128	0.35889	0.27185	0.20002	0.16924	0.33	0.27	0.19	0.2	0.3	0.04	0.1333	0.195	0.01	0.0513	0.657	0.00570946	0.0205047	down
3014	XP_005450268.3	death-inducer obliterator 1 isoform X1 [Oreochromis niloticus]	2074	2128	0.816982	6.49719	0.000266385	65.477	50.09	65.477	S	FT(0.183)S(0.817)PPPPPFNFPGNR	FT(-6.5)S(6.5)PPPPPFNFPGNR	3	3	-0.07094	2710	5254	5254	F2	50654	0.35343	0.29159	0.17938	0.17559	0.33	0.29	0.17	0.21	0.31	0.03	0.0968	0.19	0.03	0.1579	0.615	0.00623892	0.0219157	down
3032	XP_005450420.1	interferon alpha/beta receptor 2 isoform X2 [Oreochromis niloticus]	2082	259	0.996046	24.0129	1.73803e-12	130.41	104.31	130.41	S	S(0.996)LS(0.004)YVILYR	S(24)LS(-24)Y(-66)VILY(-110)R	1	2	-1.114	8729	17661	17661	F6	47131	0.057896	0.055063	0.35414	0.5329	0.05	0.05	0.33	0.64	0.05	0	0	0.485	0.22	0.4536	9.7	0.00137559	0.00919987	up
3065	XP_005450752.1	CTP synthase 1 [Oreochromis niloticus]	2096	575	0.827773	8.34645	4.86854e-05	89.358	51.808	77.191	S	S(0.048)GS(0.168)S(0.828)T(0.915)PDS(0.042)EISELK	S(-15)GS(-8.3)S(8.3)T(13)PDS(-16)EIS(-59)ELK	4	3	0.48525	1635;1636;8377;8378	16955;16956;16957	16957	F2	42918	0.64551	0.62946	0.39533	0.33143	0.59	0.63	0.37	0.4	0.61	0.03	0.0492	0.385	0.02	0.0519	0.632	0.000572924	0.00592777	down
3072	XP_005450767.2	phosphatase and actin regulator 4A isoform X1 [Oreochromis niloticus]	2097	686	1	61.1614	0.00469778	61.161	13.901	61.161	S	S(1)PPIPPKR	S(61)PPIPPKR	1	3	0.23284	8894	18079	18079	F4	26332	0.20068	0.21642	0.3326	0.25031	0.18	0.22	0.31	0.3	0.2	0.03	0.15	0.305	0.01	0.0328	1.54	0.00535383	0.0197518	up
3088	XP_005450956.1	E3 ubiquitin/ISG15 ligase TRIM25 [Oreochromis niloticus]	2102	103	0.997651	26.6592	0.0160793	49.3	6.9646	49.3	S	RPS(0.998)LT(0.002)SR	RPS(27)LT(-27)S(-37)R	3	3	-0.18911	7565	15257	15257	F3	18658	0.34092	0.31019	0.18568	0.16322	0.31	0.31	0.17	0.2	0.31	0	0	0.185	0.02	0.1081	0.597	0.00158606	0.00983538	down
3094	XP_005450963.2	LOW QUALITY PROTEIN: pleckstrin homology domain-containing family A member 5 [Oreochromis niloticus]	2103	1006	0.952605	13.0326	1.82199e-07	93.093	76.971	93.093	S	T(0.047)KS(0.953)PVPDSSSIASYVTLR	T(-13)KS(13)PVPDS(-52)S(-58)S(-63)IAS(-77)Y(-85)VT(-80)LR	3	3	0.8046	9990	20397;20398	20398	F5	43523	0.19283	0.19986	0.33639	0.27092	0.18	0.2	0.32	0.33	0.19	0.01	0.0526	0.325	0.01	0.0308	1.715	0.000443971	0.00528926	up
3095	XP_005450963.2	LOW QUALITY PROTEIN: pleckstrin homology domain-containing family A member 5 [Oreochromis niloticus]	2103	419	0.853298	9.0241	2.95034e-41	152.16	141.64	47.987	S	T(0.04)S(0.107)S(0.853)MQQLEQWVR	T(-13)S(-9)S(9)MQQLEQWVR	3	2	0.07617	10298	21056;21057	21057	F5	45891	0.19152	0.21054	0.37482	0.22311	0.18	0.21	0.35	0.27	0.195	0.02	0.1026	0.31	0.06	0.1935	1.599	0.0133648	0.0359938	up
3101	XP_005451115.1	protein phosphatase 1H [Oreochromis niloticus]	2108	221	0.893773	12.3279	0.00215898	58.32	25.058	58.32	S	GAAGAPGS(0.894)PS(0.052)T(0.052)PPT(0.002)R	GAAGAPGS(12)PS(-12)T(-12)PPT(-27)R	8	2	-0.10605	2755	5337	5337	F3	22070	0.21167	0.20456	0.35235	0.23142	0.19	0.2	0.33	0.28	0.195	0.01	0.0513	0.305	0.04	0.1311	1.565	0.00294947	0.0138592	up
3117	XP_005451360.1	sodium-dependent phosphate transporter 1-B [Oreochromis niloticus]	2115	472	0.636368	2.43046	0.00364996	46.971	32.714	46.971	S	ACEDGNKAPGS(0.636)GS(0.364)QER	ACEDGNKAPGS(2.4)GS(-2.4)QER	11	3	0.63288	144	286	286	F2	19351	0.40701	0.39994	0.11536	0.077688	0.37	0.4	0.11	0.09	0.385	0.02	0.0519	0.1	0.01	0.1	0.26	0.000211119	0.00401286	down
3119	XP_005451360.1	sodium-dependent phosphate transporter 1-B [Oreochromis niloticus]	2115	268	0.780111	6.13417	0.000146451	101.05	70.099	98.573	S	DIKS(0.19)S(0.78)PT(0.03)ESPLMEK	DIKS(-6.1)S(6.1)PT(-14)ES(-35)PLMEK	5	4	-0.4593	1332;9269	2692	2692	F3	39327	0.32072	0.32373	0.17849	0.17706	0.3	0.32	0.17	0.21	0.31	0.01	0.0323	0.19	0.03	0.1579	0.613	0.00445727	0.0184419	down
3121	XP_005451360.1	sodium-dependent phosphate transporter 1-B [Oreochromis niloticus]	2115	440	0.950537	12.8466	9.6493e-07	105.06	71.367	103.31	S	NNS(0.951)YT(0.049)AYTMTIIGMHDK	NNS(13)Y(-42)T(-13)AY(-54)T(-43)MT(-67)IIGMHDK	3	3	-1.518	6324	12572;12573;12574;12575;12576;12577;12578	12572	F5	42118	0.28646	0.38212	0.19888	0.12452	0.26	0.38	0.19	0.15	0.32	0.08	0.25	0.17	0.03	0.1765	0.551	0.0170493	0.0407763	down
3123	XP_005451360.1	sodium-dependent phosphate transporter 1-B [Oreochromis niloticus]	2115	320	0.999378	32.0611	0.000124905	67.979	56.924	67.979	S	VAFDIGDS(0.999)DEADS(0.001)NKEHR	VAFDIGDS(32)DEADS(-32)NKEHR	8	4	-1.4811	10471	21398	21398	F3	38070	0.3277	0.30266	0.20779	0.16185	0.3	0.3	0.2	0.19	0.3	0	0	0.195	0.01	0.0513	0.65	9.43716e-05	0.00266065	down
3153	XP_005451501.1	phospholipid-transporting ATPase ID [Oreochromis niloticus]	2122	1178	0.80178	7.08988	0.00938706	43.297	21.099	40.085	S	S(0.157)AGY(0.006)S(0.802)PT(0.036)GRPQNNK	S(-7.1)AGY(-21)S(7.1)PT(-14)GRPQNNK	5	3	1.5935	7899	15984;15985	15985	F5	19683	0.20635	0.19811	0.34015	0.25539	0.19	0.2	0.32	0.31	0.195	0.01	0.0513	0.315	0.01	0.0317	1.617	0.000104705	0.00282592	up
3158	XP_005451521.1	GRAM domain-containing protein 2B [Oreochromis niloticus]	2123	73	0.866395	8.12038	3.31593e-08	84.318	60.756	84.318	S	S(0.866)KT(0.134)FDNSLLTQVQTDRDSK	S(8.1)KT(-8.1)FDNS(-43)LLT(-71)QVQT(-75)DRDS(-76)K	1	4	2.1502	8571;8572	17328	17328	F4	42449	0.35172	0.29502	0.19335	0.15991	0.32	0.29	0.18	0.19	0.305	0.02	0.0656	0.185	0.01	0.0541	0.608	0.000602242	0.00619525	down
3163	XP_005451711.1	nuclear-interacting partner of ALK isoform X3 [Oreochromis niloticus]	2126	261	0.857674	7.8081	1.03098e-70	160.58	149.48	160.58	S	AT(0.142)S(0.858)PASATPNDGQGEHSTSTSPSPATTPCR	AT(-7.8)S(7.8)PAS(-36)AT(-48)PNDGQGEHS(-120)T(-130)S(-130)T(-140)S(-140)PS(-140)PAT(-150)T(-150)PCR	3	3	-0.46756	962	2055;2056	2055	F3	26989	0.19519	0.19419	0.36491	0.2457	0.18	0.19	0.34	0.3	0.185	0.01	0.0541	0.32	0.03	0.0938	1.731	0.000807354	0.00711147	up
3176	XP_005451825.1	kinesin-like protein KIF21A [Oreochromis niloticus]	2132	1201	0.958441	13.629	0.00191855	56.414	34.328	56.414	S	KQVERS(0.958)PLS(0.042)R	KQVERS(14)PLS(-14)R	6	4	-0.75562	4870	9814	9814	F3	23251	0.20721	0.21099	0.31299	0.26881	0.19	0.21	0.29	0.32	0.2	0.01	0.05	0.305	0.02	0.0656	1.529	0.00188559	0.0108996	up
3232	XP_005452041.1	E3 SUMO-protein ligase RanBP2 isoform X3 [Oreochromis niloticus]	2140	2432	0.999801	38.2567	0.00170867	65.043	31.665	65.043	S	SDEDS(1)EVEIVYVR	S(-38)DEDS(38)EVEIVY(-43)VR	5	2	2.1219	8021	16247	16247	F2	44088	0.34484	0.29914	0.18144	0.17457	0.32	0.3	0.17	0.21	0.31	0.01	0.0323	0.19	0.03	0.1579	0.613	0.00445727	0.0184419	down
3258	XP_019207487.1	signal transducer and activator of transcription 1-alpha/beta isoform X5 [Oreochromis niloticus]	2149	485	1	59.4259	0.00217986	59.426	46.022	59.426	S	FFLS(1)PPAAK	FFLS(59)PPAAK	4	3	-0.46858	2506	4894	4894	F6	45903	0.19133	0.17819	0.37864	0.25185	0.18	0.18	0.36	0.3	0.18	0	0	0.33	0.04	0.1212	1.833	0.00142924	0.00932821	up
3260	XP_019207601.1	basic leucine zipper and W2 domain-containing protein 1-A isoform X2 [Oreochromis niloticus]	2150	327	1	65.805	0.000187167	102.57	90.59	65.805	S	NAEEES(1)ES(1)EEEEAD	NAEEES(66)ES(66)EEEEAD	8	2	0.089654	6155	12252;12253;12254;12255;12256;12258;12259;12260;12261	12256	F5	17664	0.79555	0.53154	0.38664	0.35019	0.73	0.53	0.36	0.42	0.63	0.14	0.2222	0.39	0.04	0.1026	0.635	0.0194748	0.0454452	down
3299	XP_013128038.1	MAP7 domain-containing protein 1 isoform X9 [Oreochromis niloticus]	2166	358	1	43.9912	0.00617724	51.875	36.335	43.991	S	NRPPS(1)PAAPK	NRPPS(44)PAAPK	5	3	1.1989	6378	12664;12665	12665	F4	20099	0.33317	0.29514	0.18534	0.18634	0.31	0.29	0.17	0.22	0.3	0.01	0.0333	0.195	0.04	0.2051	0.651	0.0108005	0.0317607	down
3308	XP_005452821.1	thyroid hormone receptor-associated protein 3 isoform X2 [Oreochromis niloticus]	2167	143	1	41.5417	0.00640844	41.967	28.848	41.542	S	HHDQDHHS(1)HS(1)PR	HHDQDHHS(42)HS(42)PR	8	4	0.81688	3778	7499;7500	7500	F4	2730	0.34794	0.34049	0.13602	0.17556	0.32	0.34	0.13	0.21	0.33	0.01	0.0303	0.17	0.06	0.3529	0.515	0.015838	0.0396682	down
3327	XP_005453000.1	lupus La protein isoform X2 [Oreochromis niloticus]	2171	361	1	62.1618	4.86984e-06	104.79	61.167	62.162	S	MKFES(1)DDEQEK	MKFES(62)DDEQEK	5	4	-0.33265	2499;2500;6020	4886;4887;11958	11958	F3	28699	0.34452	0.27792	0.19308	0.15681	0.32	0.28	0.18	0.19	0.3	0.03	0.1	0.185	0.01	0.0541	0.619	0.00141059	0.0092671	down
3337	XP_005453030.1	cordon-bleu protein-like 1 isoform X3 [Oreochromis niloticus]	2173	258	0.999693	35.1211	0	283.64	253.16	283.64	S	DTQAQPATPVCPGS(1)PTYAGR	DT(-190)QAQPAT(-82)PVCPGS(35)PT(-35)Y(-130)AGR	14	2	-1.7905	1622	3242;3243;3244;3245;3246;3247	3243	F3	34375	0.19022	0.15905	0.40824	0.22191	0.18	0.16	0.38	0.27	0.17	0.01	0.0588	0.325	0.08	0.2462	1.919	0.00889205	0.0277293	up
3337	XP_025759799.1	cordon-bleu protein-like 1 isoform X2 [Oreochromis niloticus]	3910	266	0.999693	35.1211	0	283.64	253.16	283.64	S	DTQAQPATPVCPGS(1)PTYAGR	DT(-190)QAQPAT(-82)PVCPGS(35)PT(-35)Y(-130)AGR	14	2	-1.7905	1622	3242;3243;3244;3245;3246;3247	3243	F3	34375	0.19022	0.15905	0.40824	0.22191	0.18	0.16	0.38	0.27	0.17	0.01	0.0588	0.325	0.08	0.2462	1.919	0.00889205	0.0277293	up
3340	XP_005453030.1	cordon-bleu protein-like 1 isoform X3 [Oreochromis niloticus]	2173	822	1	67.1248	0.0113482	67.125	46.368	67.125	S	FS(1)QHKK	FS(67)QHKK	2	2	4.0761	2672;6500	5187;12907	5187	F4	20913	0.33116	0.30223	0.21021	0.1564	0.31	0.3	0.2	0.19	0.305	0.01	0.0328	0.195	0.01	0.0513	0.639	0.00013465	0.00307587	down
3340	XP_025759799.1	cordon-bleu protein-like 1 isoform X2 [Oreochromis niloticus]	3910	829	1	67.1248	0.0113482	67.125	46.368	67.125	S	FS(1)QHKK	FS(67)QHKK	2	2	4.0761	2672;6500	5187;12907	5187	F4	20913	0.33116	0.30223	0.21021	0.1564	0.31	0.3	0.2	0.19	0.305	0.01	0.0328	0.195	0.01	0.0513	0.639	0.00013465	0.00307587	down
3341	XP_005453030.1	cordon-bleu protein-like 1 isoform X3 [Oreochromis niloticus]	2173	382	0.992983	21.8626	2.0042e-05	91.313	52.439	91.313	S	GS(0.007)S(0.993)AES(0.665)S(0.335)LKR	GS(-22)S(22)AES(3)S(-3)LKR	3	2	1.4685	3480;3481	6905;6917	6917	F2	23046	0.61946	0.65314	0.44041	0.28698	0.57	0.65	0.41	0.35	0.61	0.06	0.0984	0.38	0.04	0.1053	0.625	0.00410575	0.0174053	down
3341	XP_025759799.1	cordon-bleu protein-like 1 isoform X2 [Oreochromis niloticus]	3910	390	0.992983	21.8626	2.0042e-05	91.313	52.439	91.313	S	GS(0.007)S(0.993)AES(0.665)S(0.335)LKR	GS(-22)S(22)AES(3)S(-3)LKR	3	2	1.4685	3480;3481	6905;6917	6917	F2	23046	0.61946	0.65314	0.44041	0.28698	0.57	0.65	0.41	0.35	0.61	0.06	0.0984	0.38	0.04	0.1053	0.625	0.00410575	0.0174053	down
3344	XP_005453030.1	cordon-bleu protein-like 1 isoform X3 [Oreochromis niloticus]	2173	818	0.998015	27.0129	0.00237287	48.547	24.506	48.547	S	IPPAT(0.002)KPKPAS(0.998)FR	IPPAT(-27)KPKPAS(27)FR	11	4	1.611	4297;6500	8651;8652	8651	F6	30975	0.37554	0.30461	0.18687	0.13298	0.35	0.3	0.18	0.16	0.325	0.04	0.1231	0.17	0.01	0.0588	0.526	0.00139593	0.0092671	down
3344	XP_025759799.1	cordon-bleu protein-like 1 isoform X2 [Oreochromis niloticus]	3910	825	0.998015	27.0129	0.00237287	48.547	24.506	48.547	S	IPPAT(0.002)KPKPAS(0.998)FR	IPPAT(-27)KPKPAS(27)FR	11	4	1.611	4297;6500	8651;8652	8651	F6	30975	0.37554	0.30461	0.18687	0.13298	0.35	0.3	0.18	0.16	0.325	0.04	0.1231	0.17	0.01	0.0588	0.526	0.00139593	0.0092671	down
3348	XP_005453030.1	cordon-bleu protein-like 1 isoform X3 [Oreochromis niloticus]	2173	957	0.999987	48.4221	9.17367e-34	115.76	98.963	102.39	S	PKPPLS(1)PVLPPVS(0.879)PT(0.121)PS(0.001)LSSVTESK	PKPPLS(48)PVLPPVS(8.6)PT(-8.6)PS(-32)LS(-53)S(-60)VT(-66)ES(-72)K	6	4	-0.013783	6514;8434	12936;12939;12940;12941;17060;17061;17062;17063;17064;17067;17070	12940	F5	45219	0.64476	0.60721	0.39534	0.33532	0.59	0.6	0.37	0.4	0.595	0.01	0.0168	0.385	0.02	0.0519	0.647	0.000321568	0.00492681	down
3348	XP_025759799.1	cordon-bleu protein-like 1 isoform X2 [Oreochromis niloticus]	3910	964	0.999987	48.4221	9.17367e-34	115.76	98.963	102.39	S	PKPPLS(1)PVLPPVS(0.879)PT(0.121)PS(0.001)LSSVTESK	PKPPLS(48)PVLPPVS(8.6)PT(-8.6)PS(-32)LS(-53)S(-60)VT(-66)ES(-72)K	6	4	-0.013783	6514;8434	12936;12939;12940;12941;17060;17061;17062;17063;17064;17067;17070	12940	F5	45219	0.64476	0.60721	0.39534	0.33532	0.59	0.6	0.37	0.4	0.595	0.01	0.0168	0.385	0.02	0.0519	0.647	0.000321568	0.00492681	down
3351	XP_005453030.1	cordon-bleu protein-like 1 isoform X3 [Oreochromis niloticus]	2173	901	0.595065	1.67179	1.80504e-54	92.932	46.773	62.582	S	QS(0.595)S(0.405)LPAR	QS(1.7)S(-1.7)LPAR	2	2	0.64428	6950;6951	13872;13873;13877	13872	F6	17698	0.33744	0.316	0.21948	0.12708	0.31	0.31	0.21	0.15	0.31	0	0	0.18	0.04	0.2222	0.581	0.0104031	0.0308218	down
3351	XP_025759799.1	cordon-bleu protein-like 1 isoform X2 [Oreochromis niloticus]	3910	908	0.595065	1.67179	1.80504e-54	92.932	46.773	62.582	S	QS(0.595)S(0.405)LPAR	QS(1.7)S(-1.7)LPAR	2	2	0.64428	6950;6951	13872;13873;13877	13872	F6	17698	0.33744	0.316	0.21948	0.12708	0.31	0.31	0.21	0.15	0.31	0	0	0.18	0.04	0.2222	0.581	0.0104031	0.0308218	down
3352	XP_005453030.1	cordon-bleu protein-like 1 isoform X3 [Oreochromis niloticus]	2173	902	0.94684	12.9882	1.80504e-54	90.581	57.524	55.734	S	QS(0.048)S(0.947)LPAREPS(0.002)T(0.002)GLT(0.002)LEK	QS(-13)S(13)LPAREPS(-27)T(-27)GLT(-27)LEK	3	3	0.86222	6950;6951	13875;13876	13876	F5	35125	0.33738	0.2906	0.22499	0.15466	0.31	0.29	0.21	0.19	0.3	0.01	0.0333	0.2	0.01	0.05	0.667	0.00133026	0.00913109	down
3352	XP_025759799.1	cordon-bleu protein-like 1 isoform X2 [Oreochromis niloticus]	3910	909	0.94684	12.9882	1.80504e-54	90.581	57.524	55.734	S	QS(0.048)S(0.947)LPAREPS(0.002)T(0.002)GLT(0.002)LEK	QS(-13)S(13)LPAREPS(-27)T(-27)GLT(-27)LEK	3	3	0.86222	6950;6951	13875;13876	13876	F5	35125	0.33738	0.2906	0.22499	0.15466	0.31	0.29	0.21	0.19	0.3	0.01	0.0333	0.2	0.01	0.05	0.667	0.00133026	0.00913109	down
3358	XP_005453030.1	cordon-bleu protein-like 1 isoform X3 [Oreochromis niloticus]	2173	795	0.98456	20.5672	1.23769e-16	134.08	109.23	52.522	S	VS(0.003)S(0.003)S(0.009)VGAS(0.985)PAGS(1)PAEVK	VS(-25)S(-25)S(-21)VGAS(21)PAGS(43)PAEVK	8	3	1.3046	11034	22524;22525;22527	22524	F2	35196	0.41172	0.38392	0.75264	0.45172	0.38	0.38	0.71	0.54	0.38	0	0	0.625	0.12	0.192	1.645	0.00852492	0.0269163	up
3358	XP_025759799.1	cordon-bleu protein-like 1 isoform X2 [Oreochromis niloticus]	3910	802	0.98456	20.5672	1.23769e-16	134.08	109.23	52.522	S	VS(0.003)S(0.003)S(0.009)VGAS(0.985)PAGS(1)PAEVK	VS(-25)S(-25)S(-21)VGAS(21)PAGS(43)PAEVK	8	3	1.3046	11034	22524;22525;22527	22524	F2	35196	0.41172	0.38392	0.75264	0.45172	0.38	0.38	0.71	0.54	0.38	0	0	0.625	0.12	0.192	1.645	0.00852492	0.0269163	up
3394	XP_005453343.1	signal-induced proliferation-associated 1-like protein 1 [Oreochromis niloticus]	2184	291	0.997401	25.8404	0.0230542	47.971	28.515	47.971	S	AGS(0.997)DVEDS(0.003)R	AGS(26)DVEDS(-26)R	3	2	-0.28174	393	837	837	F1	16272	0.20207	0.21497	0.34066	0.24231	0.19	0.21	0.32	0.29	0.2	0.01	0.05	0.305	0.02	0.0656	1.529	0.00188559	0.0108996	up
3395	XP_005453343.1	signal-induced proliferation-associated 1-like protein 1 [Oreochromis niloticus]	2184	1560	0.88877	12.2319	6.36597e-05	63.63	34.761	63.63	S	ETPTDLLFS(0.005)CS(0.005)T(0.005)IPRS(0.889)PT(0.043)T(0.053)R	ET(-52)PT(-46)DLLFS(-23)CS(-23)T(-23)IPRS(12)PT(-13)T(-12)R	16	3	-0.31767	2360	4627	4627	F6	44998	0.21233	0.2051	0.33174	0.25084	0.2	0.2	0.31	0.3	0.2	0	0	0.305	0.01	0.0328	1.525	2.48754e-05	0.00115034	up
3400	XP_005453375.1	centrosomal protein of 170 kDa protein B isoform X4 [Oreochromis niloticus]	2185	886	0.999932	41.6972	9.96534e-11	86.08	70.488	86.08	S	VKPVVS(1)APVLSQATQRPEGK	VKPVVS(42)APVLS(-42)QAT(-62)QRPEGK	6	5	0.030447	10786	22039;22040;22041	22041	F5	36160	0.19167	0.18349	0.33991	0.28493	0.18	0.18	0.32	0.34	0.18	0	0	0.33	0.01	0.0303	1.834	5.28564e-05	0.00184651	up
3407	XP_013128378.1	abscission/NoCut checkpoint regulator [Oreochromis niloticus]	2187	295	0.996046	24.0128	4.61563e-27	120.98	109.34	120.98	S	GQDPDKVTMEDFQQPDS(0.996)EEET(0.004)EEEAVMR	GQDPDKVT(-62)MEDFQQPDS(24)EEET(-24)EEEAVMR	17	4	-0.15408	3346	6591;6592;6593;6594;6595;6596;6597;6598;6599;6600	6591	F2	39875	0.21778	0.19225	0.31705	0.2587	0.2	0.19	0.3	0.31	0.195	0.01	0.0513	0.305	0.01	0.0328	1.565	0.00013396	0.00307587	up
3419	XP_025756578.1	uncharacterized protein KIAA1522 [Oreochromis niloticus]	2189	1435	0.793698	5.85153	0.000119955	100.77	71.797	100.77	S	LSLQPPT(0.206)S(0.794)PLDLHK	LS(-62)LQPPT(-5.9)S(5.9)PLDLHK	8	3	0.28988	5703	11337;11338;11339	11339	F5	43481	0.32787	0.33097	0.19654	0.14462	0.3	0.33	0.18	0.17	0.315	0.02	0.0635	0.175	0.01	0.0571	0.557	0.000360153	0.00525995	down
3438	XP_005453453.1	la-related protein 1B isoform X6 [Oreochromis niloticus]	2190	1012	0.891718	9.27048	0.0045756	70.438	46.587	70.438	S	RT(0.119)S(0.892)S(0.755)S(0.234)AGDEGR	RT(-9.3)S(9.3)S(5.1)S(-5.1)AGDEGR	3	2	-0.7782	7775;10308	15683;15685;21074	15685	F2	8863	0.58485	0.71569	0.39754	0.30193	0.54	0.71	0.37	0.36	0.625	0.12	0.192	0.365	0.01	0.0274	0.595	0.00692416	0.0234819	down
3458	XP_005453522.1	PR domain zinc finger protein 2 isoform X2 [Oreochromis niloticus]	2193	427	0.668725	0.558696	0.00125164	52.254	23.622	52.254	S	RT(0.708)S(0.669)T(0.623)PPLIPNLK	RT(1.1)S(0.56)T(-0.56)PPLIPNLK	3	3	0.020444	7777;10313	15688	15688	F4	44837	0.31023	0.30993	0.21152	0.16832	0.29	0.31	0.2	0.2	0.3	0.01	0.0333	0.2	0	0	0.667	0.000243254	0.00416437	down
3511	XP_019201656.1	microtubule-associated serine/threonine-protein kinase 3 isoform X6 [Oreochromis niloticus]	2212	1190	0.994504	22.5758	0.00166071	53.403	36.378	53.403	S	S(0.005)AEPPRS(0.995)PLLKR	S(-23)AEPPRS(23)PLLKR	7	4	0.63888	7879	15935	15935	F4	27682	0.18768	0.22483	0.32453	0.26296	0.17	0.22	0.3	0.32	0.195	0.04	0.2051	0.31	0.01	0.0323	1.617	0.00863885	0.0271517	up
3511	XP_013124741.1	microtubule-associated serine/threonine-protein kinase 3 isoform X8 [Oreochromis niloticus]	3014	1201	0.994504	22.5758	0.00166071	53.403	36.378	53.403	S	S(0.005)AEPPRS(0.995)PLLKR	S(-23)AEPPRS(23)PLLKR	7	4	0.63888	7879	15935	15935	F4	27682	0.18768	0.22483	0.32453	0.26296	0.17	0.22	0.3	0.32	0.195	0.04	0.2051	0.31	0.01	0.0323	1.617	0.00863885	0.0271517	up
3511	XP_025755532.1	microtubule-associated serine/threonine-protein kinase 2 isoform X3 [Oreochromis niloticus]	3342	1406	0.994504	22.5758	0.00166071	53.403	36.378	53.403	S	S(0.005)AEPPRS(0.995)PLLKR	S(-23)AEPPRS(23)PLLKR	7	4	0.63888	7879	15935	15935	F4	27682	0.18768	0.22483	0.32453	0.26296	0.17	0.22	0.3	0.32	0.195	0.04	0.2051	0.31	0.01	0.0323	1.617	0.00863885	0.0271517	up
3511	XP_025764398.1	LOW QUALITY PROTEIN: microtubule-associated serine/threonine-protein kinase 4 [Oreochromis niloticus]	3955	1424	0.994504	22.5758	0.00166071	53.403	36.378	53.403	S	S(0.005)AEPPRS(0.995)PLLKR	S(-23)AEPPRS(23)PLLKR	7	4	0.63888	7879	15935	15935	F4	27682	0.18768	0.22483	0.32453	0.26296	0.17	0.22	0.3	0.32	0.195	0.04	0.2051	0.31	0.01	0.0323	1.617	0.00863885	0.0271517	up
3533	XP_005454127.1	keratin, type I cytoskeletal 18 [Oreochromis niloticus]	2216	34	0.78349	8.59585	2.05291e-05	111.12	84.997	111.12	S	S(0.783)S(0.108)S(0.108)IHGGAGGTK	S(8.6)S(-8.6)S(-8.6)IHGGAGGT(-110)K	1	3	2.7028	9311	18929;18930;18931;18934;18937;18942	18929	F1	16693	0.21592	0.18356	0.33545	0.21768	0.2	0.18	0.31	0.26	0.19	0.01	0.0526	0.285	0.04	0.1404	1.504	0.0064814	0.0224452	up
3535	XP_005454127.1	keratin, type I cytoskeletal 18 [Oreochromis niloticus]	2216	36	0.973077	16.2351	1.21549e-112	189.3	155.41	110.92	S	S(0.004)S(0.023)S(0.973)IHGGAGGTK	S(-24)S(-16)S(16)IHGGAGGT(-73)K	3	2	2.8802	9311	18932;18933;18935;18939;18941;18944;18945;18947	18945	F5	15192	0.21435	0.20277	0.32771	0.25839	0.2	0.2	0.31	0.31	0.2	0	0	0.31	0	0	1.55	1.89405e-12	2.05207e-09	up
3540	XP_013129191.1	cold shock domain-containing protein E1 isoform X8 [Oreochromis niloticus]	2219	792	0.999982	47.3977	3.10523e-21	136.7	101.19	136.7	S	S(1)ITLDDASAPR	S(47)IT(-47)LDDAS(-100)APR	1	2	-0.54022	5435;8515	10863;10864;10865;10866;10867;10868;10869;17236	17236	F2	37721	0.35396	0.29894	0.19488	0.16254	0.33	0.3	0.18	0.2	0.315	0.02	0.0635	0.19	0.01	0.0526	0.605	0.00117026	0.00868122	down
3542	XP_019216746.1	rho family-interacting cell polarization regulator 1 isoform X2 [Oreochromis niloticus]	2224	19	0.741776	5.22812	3.16873e-05	81.723	67.465	57.482	S	S(0.742)QS(0.223)FT(0.036)GVNTHDKPYR	S(5.2)QS(-5.2)FT(-13)GVNT(-41)HDKPY(-57)R	1	4	-0.59728	9013	18290;18291	18291	F6	27953	0.18635	0.21428	0.34681	0.25256	0.17	0.21	0.33	0.3	0.19	0.03	0.1579	0.315	0.02	0.0635	1.676	0.00468029	0.0192282	up
3546	XP_005454324.1	zinc finger CCCH domain-containing protein 18 isoform X2 [Oreochromis niloticus]	2226	286	1	64.6504	0.00230982	64.65	41.275	64.65	S	IRQDS(1)FRDK	IRQDS(65)FRDK	5	4	-0.33748	4334	8717	8717	F3	27438	0.39235	0.31028	0.17074	0.12662	0.36	0.31	0.16	0.15	0.335	0.04	0.1194	0.155	0.01	0.0645	0.465	0.000495052	0.00548099	down
3568	XP_005454538.1	erbin isoform X3 [Oreochromis niloticus]	2235	889	0.999996	54.202	7.66354e-05	107.03	93.625	107.03	S	LYS(1)FDGDDDSVGTR	LY(-54)S(54)FDGDDDS(-83)VGT(-99)R	3	3	-1.3785	5882	11683	11683	F3	46161	0.38091	0.27686	0.20563	0.13661	0.35	0.28	0.19	0.16	0.315	0.05	0.1587	0.175	0.02	0.1143	0.562	0.00555675	0.0201445	down
3576	XP_005454597.1	microtubule-associated protein 1B [Oreochromis niloticus]	2239	548	0.986862	18.7595	0.0058706	58.676	39.896	58.676	S	S(0.987)T(0.013)PKPSPIK	S(19)T(-19)PKPS(-52)PIK	1	3	8.4062e-06	9446	19208	19208	F4	26145	0.33729	0.30232	0.20295	0.15744	0.31	0.3	0.19	0.19	0.305	0.01	0.0328	0.19	0	0	0.623	1.65282e-05	0.000892265	down
3585	XP_005454776.1	protein EFR3 homolog B isoform X5 [Oreochromis niloticus]	2245	689	0.986647	18.6861	4.82502e-08	113.54	93.493	113.54	S	LATPYVPQYT(0.013)EEDRLS(0.987)K	LAT(-93)PY(-74)VPQY(-61)T(-19)EEDRLS(19)K	16	4	-0.75429	5126	10301;10302	10302	F4	44907	0.20328	0.19641	0.36295	0.23737	0.19	0.2	0.34	0.29	0.195	0.01	0.0513	0.315	0.04	0.127	1.616	0.00220183	0.0123426	up
3593	XP_005454974.1	somatostatin receptor type 2 [Oreochromis niloticus]	2249	343	0.990607	20.2309	0.000269936	95.409	77.097	66.387	S	NVGGLDEVDRS(0.009)DS(0.991)R	NVGGLDEVDRS(-20)DS(20)R	13	2	1.5692	6456	12827;12828	12828	F2	32649	0.35541	0.2733	0.22114	0.15015	0.33	0.27	0.21	0.18	0.3	0.04	0.1333	0.195	0.02	0.1026	0.657	0.00995261	0.0298069	down
3614	XP_005455149.1	B-cell CLL/lymphoma 9-like protein isoform X1 [Oreochromis niloticus]	2257	983	0.942294	13.8794	1.27991e-05	70.889	58.988	43.554	S	S(0.001)PQVMGS(0.003)S(0.003)S(0.003)LGMHS(0.942)PS(0.039)AS(0.007)PAR	S(-31)PQVMGS(-27)S(-27)S(-27)LGMHS(14)PS(-14)AS(-22)PAR	14	3	-1.546	8907	18095;18096	18095	F5	27874	0.20973	0.19117	0.32727	0.27182	0.19	0.19	0.31	0.33	0.19	0	0	0.32	0.01	0.0312	1.685	9.05848e-05	0.00264229	up
3619	XP_013130024.1	MAP7 domain-containing protein 1 isoform X5 [Oreochromis niloticus]	2265	392	0.999966	44.7241	8.30566e-05	101.89	75.29	101.89	S	QRPAS(1)PATPK	QRPAS(45)PAT(-45)PK	5	2	2.309	6909	13729;13730;13731	13729	F3	18924	0.1772	0.16919	0.34938	0.30423	0.16	0.17	0.33	0.37	0.165	0.01	0.0606	0.35	0.03	0.0857	2.123	0.000269395	0.00445119	up
3625	XP_013130024.1	MAP7 domain-containing protein 1 isoform X5 [Oreochromis niloticus]	2265	80	0.996926	22.6354	8.91762e-16	104.24	71.156	68.42	S	S(0.011)DIIS(0.464)RS(0.527)PAS(0.997)PAS(1)PALK	S(-17)DIIS(-0.56)RS(0.56)PAS(23)PAS(41)PALK	10	4	0.67979	8050;8837	16297;17979	16297	F3	42217	0.20159	0.19324	0.35438	0.25079	0.19	0.19	0.33	0.3	0.19	0	0	0.315	0.02	0.0635	1.658	0.000354702	0.00525402	up
3627	XP_013130024.1	MAP7 domain-containing protein 1 isoform X5 [Oreochromis niloticus]	2265	402	0.978387	16.9939	9.42907e-42	152.04	120.22	152.04	S	T(0.002)AS(0.978)PS(0.02)PAASPKPPSTR	T(-27)AS(17)PS(-17)PAAS(-88)PKPPS(-130)T(-130)R	3	3	1.067	9716	19801;19802;19803;19804;19805	19802	F4	22722	0.19539	0.19677	0.32734	0.28051	0.18	0.2	0.31	0.34	0.19	0.01	0.0526	0.325	0.02	0.0615	1.715	0.000923751	0.00795411	up
3628	XP_013130024.1	MAP7 domain-containing protein 1 isoform X5 [Oreochromis niloticus]	2265	404	0.994748	21.3239	0.00454221	54.672	38.697	54.672	S	T(0.534)AS(0.47)PS(0.995)PAAS(0.001)PKPPSTR	T(0.55)AS(-0.55)PS(21)PAAS(-28)PKPPS(-45)T(-45)R	5	3	1.719	9716	19800	19800	F3	25248	0.19965	0.19025	0.30473	0.30537	0.18	0.19	0.29	0.37	0.185	0.01	0.0541	0.33	0.06	0.1818	1.785	0.00418364	0.0175685	up
3629	XP_013130024.1	MAP7 domain-containing protein 1 isoform X5 [Oreochromis niloticus]	2265	408	0.943233	14.9227	0.00428992	52.483	40.403	52.483	S	T(0.717)AS(0.132)PS(0.153)PAAS(0.943)PKPPS(0.026)T(0.028)R	T(6.6)AS(-7.5)PS(-6.6)PAAS(15)PKPPS(-15)T(-15)R	9	3	1.5995	9716	19799	19799	F3	24028	0.2343	0.15838	0.35194	0.25537	0.22	0.16	0.33	0.31	0.19	0.04	0.2105	0.32	0.01	0.0312	1.727	0.0107403	0.0316329	up
3634	XP_005455446.2	splicing factor U2AF 65 kDa subunit isoform X2 [Oreochromis niloticus]	2267	12	1	44.7647	4.83366e-05	83.729	63.89	44.765	S	QLS(1)ENKQAER	QLS(45)ENKQAER	3	3	-0.82522	6790	13482;13483	13483	F2	27038	0.32656	0.31031	0.214	0.16205	0.3	0.31	0.2	0.2	0.305	0.01	0.0328	0.2	0	0	0.656	2.66264e-05	0.00122385	down
3669	XP_019202303.1	DENN domain-containing protein 2A isoform X4 [Oreochromis niloticus]	2281	219	1	101.608	1.60486e-05	101.61	78.189	101.61	S	RHS(1)LEQELHQR	RHS(100)LEQELHQR	3	4	-1.2341	7291	14688	14688	F3	23964	0.21144	0.20598	0.30948	0.27311	0.19	0.2	0.29	0.33	0.195	0.01	0.0513	0.31	0.03	0.0968	1.591	0.00141255	0.0092671	up
3680	XP_005455820.1	rho GTPase-activating protein 35 [Oreochromis niloticus]	2288	1197	0.775745	8.01427	0.000117432	67.168	47.591	67.168	S	T(0.102)S(0.123)FS(0.776)IGS(0.999)DDEMGSSLK	T(-8.8)S(-8)FS(8)IGS(36)DDEMGS(-36)S(-42)LK	4	3	0.28544	10243	20925	20925	F3	45060	0.35962	0.27534	0.2049	0.16014	0.33	0.27	0.19	0.19	0.3	0.04	0.1333	0.19	0	0	0.64	0.00439969	0.0182935	down
3698	XP_005456039.1	sodium bicarbonate cotransporter 3 isoform X4 [Oreochromis niloticus]	2297	18	1	171.785	3.9706e-69	171.79	152.95	171.79	S	AMS(1)LGNDEEAVLDQGK	AMS(170)LGNDEEAVLDQGK	3	3	0.69905	635	1396;1397;1398	1398	F3	49672	0.36366	0.32415	0.16689	0.1453	0.33	0.32	0.16	0.17	0.325	0.01	0.0308	0.165	0.01	0.0606	0.508	5.18786e-05	0.00184651	down
3704	XP_005456039.1	sodium bicarbonate cotransporter 3 isoform X4 [Oreochromis niloticus]	2297	1127	0.989244	19.6367	0.00156641	99.802	93.438	99.802	S	VVNAET(0.011)S(0.989)L	VVNAET(-20)S(20)L	7	2	-1.1729	11124	22698	22698	F2	40811	0.34363	0.28299	0.22799	0.1454	0.32	0.28	0.21	0.17	0.3	0.03	0.1	0.19	0.03	0.1579	0.636	0.00782261	0.0249414	down
3709	XP_025766699.1	la-related protein 1 isoform X7 [Oreochromis niloticus]	2298	291	0.977436	16.3666	4.45858e-06	101.89	87.469	101.89	S	DDHDEVS(0.023)S(0.977)VK	DDHDEVS(-16)S(16)VK	8	3	2.1059	1185;2433	2470	2470	F1	21481	0.18791	0.2177	0.32434	0.27005	0.17	0.22	0.3	0.32	0.195	0.04	0.2051	0.31	0.01	0.0323	1.617	0.00863885	0.0271517	up
3719	XP_025766699.1	la-related protein 1 isoform X7 [Oreochromis niloticus]	2298	808	0.53793	0.660193	0.000306311	57.61	38.057	57.61	S	HS(0.538)S(0.462)NPPLECHVGWVMDSR	HS(0.66)S(-0.66)NPPLECHVGWVMDS(-56)R	2	3	-3.5512	3961	7913;7915	7913	F4	35608	0.31209	0.32528	0.20651	0.15612	0.29	0.32	0.19	0.19	0.305	0.02	0.0656	0.19	0	0	0.625	0.000465192	0.00528926	down
3724	XP_025766699.1	la-related protein 1 isoform X7 [Oreochromis niloticus]	2298	485	0.999943	42.4669	0.00276242	78.964	56.386	74.475	S	QMTEEPRGS(1)PR	QMT(-42)EEPRGS(42)PR	9	3	-0.53664	6819	13536;13537	13536	F1	13496	0.1371	0.14213	0.37703	0.35146	0.13	0.14	0.35	0.42	0.135	0.01	0.0741	0.385	0.05	0.1299	2.856	0.000351569	0.00522803	up
3725	XP_025766699.1	la-related protein 1 isoform X7 [Oreochromis niloticus]	2298	56	0.550278	1.03927	3.9059e-34	116.84	94.462	113.66	S	RQTGVADQGSGGGGS(0.017)S(0.55)S(0.433)PGQGGTTGSEEQTSKR	RQT(-71)GVADQGS(-46)GGGGS(-15)S(1)S(-1)PGQGGT(-52)T(-58)GS(-57)EEQT(-62)S(-62)KR	16	4	-0.88078	6979;6980;7611;7612	15365	15365	F3	19017	0.20546	0.16335	0.33263	0.29857	0.19	0.16	0.31	0.36	0.175	0.02	0.1143	0.335	0.04	0.1194	1.929	0.00219314	0.0123381	up
3732	XP_025766699.1	la-related protein 1 isoform X7 [Oreochromis niloticus]	2298	835	0.778205	6.51211	8.12805e-14	78.415	56.862	78.415	S	T(0.008)AS(0.037)VS(0.174)S(0.778)NAS(0.003)PSEGTPALGNIGCTPQSLPK	T(-20)AS(-13)VS(-6.5)S(6.5)NAS(-24)PS(-46)EGT(-42)PALGNIGCT(-46)PQS(-56)LPK	6	4	0.27131	9725	19851;19852	19852	F5	41318	0.34092	0.28754	0.23189	0.13966	0.31	0.29	0.22	0.17	0.3	0.01	0.0333	0.195	0.04	0.2051	0.651	0.0108005	0.0317607	down
3739	XP_005456226.1	nuclear envelope pore membrane protein POM 121 [Oreochromis niloticus]	2301	301	0.850515	9.3327	0.000166238	77.506	41.769	77.506	S	EVEDEDRS(0.851)FT(0.05)T(0.099)EQK	EVEDEDRS(9.3)FT(-12)T(-9.3)EQK	8	3	0.077917	2390	4685	4685	F2	33599	0.20586	0.17112	0.38664	0.23638	0.19	0.17	0.36	0.28	0.18	0.01	0.0556	0.32	0.06	0.1875	1.784	0.00558045	0.0202208	up
3755	XP_005456288.1	ATP-dependent RNA helicase DHX29 [Oreochromis niloticus]	2305	190	1	122.569	2.47148e-10	122.57	91.18	122.57	S	FQPPVHQKPAAQS(1)PK	FQPPVHQKPAAQS(120)PK	13	4	1.5552	2639	5133;5134	5134	F5	28311	0.18003	0.13817	0.32533	0.35647	0.17	0.14	0.31	0.43	0.155	0.02	0.129	0.37	0.08	0.2162	2.409	0.00430811	0.0180214	up
3762	XP_025754093.1	E3 ubiquitin-protein ligase synoviolin [Oreochromis niloticus]	2310	540	0.798447	5.97916	1.487e-222	225.36	193.23	225.36	S	AGS(0.798)T(0.202)GEASGTNHTASSSTAGSNTESPSTER	AGS(6)T(-6)GEAS(-46)GT(-51)NHT(-79)AS(-110)S(-120)S(-130)T(-150)AGS(-170)NT(-180)ES(-190)PS(-210)T(-210)ER	3	3	-2.3503	405	857	857	F2	19687	0.38821	0.30749	0.15897	0.14533	0.36	0.31	0.15	0.17	0.335	0.04	0.1194	0.16	0.01	0.0625	0.48	0.000943333	0.00804751	down
3781	XP_005456409.1	uncharacterized protein KIAA1211-like isoform X8 [Oreochromis niloticus]	2312	803	0.99925	31.851	1.21088e-06	98.816	69.858	98.816	S	TSTAIVHINLVS(0.999)PS(0.001)SEK	T(-64)S(-64)T(-65)AIVHINLVS(32)PS(-32)S(-40)EK	12	4	-1.5942	10312	21089;21090;21091	21091	F5	40678	0.34223	0.29522	0.21096	0.16315	0.32	0.29	0.2	0.2	0.305	0.02	0.0656	0.2	0	0	0.657	0.00067938	0.00655524	down
3782	XP_025754198.1	traf2 and NCK-interacting protein kinase isoform X6 [Oreochromis niloticus]	2313	531	0.908832	10.8283	0.00262868	60.937	29.34	60.937	S	AAS(0.909)S(0.075)GS(0.015)PVS(0.001)AADK	AAS(11)S(-11)GS(-18)PVS(-30)AADK	3	2	0.34181	115	222	222	F3	29273	0.21166	0.20958	0.34053	0.23824	0.19	0.21	0.32	0.29	0.2	0.01	0.05	0.305	0.02	0.0656	1.529	0.00188559	0.0108996	up
3793	XP_005456548.2	ligand-dependent corepressor isoform X3 [Oreochromis niloticus]	2316	582	1	40.4755	0.0229042	40.475	19.619	40.475	S	DLQNS(1)QHS(1)LY(1)DK	DLQNS(40)QHS(40)LY(40)DK	5	2	-2.986	1427	2872	2872	F3	50176	0.39894	0.38126	0.11867	0.10112	0.37	0.38	0.11	0.12	0.375	0.01	0.0267	0.115	0.01	0.087	0.306	2.48436e-05	0.00115034	down
3794	XP_005456548.2	ligand-dependent corepressor isoform X3 [Oreochromis niloticus]	2316	585	1	40.4755	0.0229042	40.475	19.619	40.475	S	DLQNS(1)QHS(1)LY(1)DK	DLQNS(40)QHS(40)LY(40)DK	8	2	-2.986	1427	2872	2872	F3	50176	0.39894	0.38126	0.11867	0.10112	0.37	0.38	0.11	0.12	0.375	0.01	0.0267	0.115	0.01	0.087	0.306	2.48436e-05	0.00115034	down
3797	XP_025753211.1	WASH complex subunit 2 isoform X3 [Oreochromis niloticus]	2317	664	0.975041	17.2989	3.21858e-24	105.02	80.978	105.02	S	ASTPQPTKPVS(0.003)S(0.003)S(0.018)LFS(0.975)DDEDQWLSSK	AS(-57)T(-53)PQPT(-39)KPVS(-25)S(-25)S(-17)LFS(17)DDEDQWLS(-47)S(-55)K	16	4	3.1206	895	1925	1925	F4	49054	0.19687	0.22503	0.33469	0.24341	0.18	0.22	0.31	0.29	0.2	0.03	0.15	0.3	0.01	0.0333	1.515	0.00674462	0.0231734	up
3818	XP_005456911.1	TBC1 domain family member 1 isoform X4 [Oreochromis niloticus]	2329	510	0.779815	6.43589	2.67998e-13	85.19	70.607	85.19	S	HIDTSLPLS(0.177)HS(0.78)S(0.039)S(0.003)S(0.001)LSADAQPQGFR	HIDT(-36)S(-36)LPLS(-6.4)HS(6.4)S(-13)S(-25)S(-31)LS(-44)ADAQPQGFR	11	3	-0.66853	3789	7524	7524	F5	38612	0.21194	0.2041	0.33537	0.24858	0.2	0.2	0.31	0.3	0.2	0	0	0.305	0.01	0.0328	1.525	2.48754e-05	0.00115034	up
3835	XP_005457144.1	phosphoglucomutase-1 [Oreochromis niloticus]	2337	407	1	63.7269	0.00130185	63.727	33.92	63.727	S	KQS(1)VEEILK	KQS(64)VEEILK	3	4	-0.88324	4866	9804	9804	F3	40970	0.34265	0.28764	0.20906	0.16064	0.32	0.29	0.2	0.19	0.305	0.02	0.0656	0.195	0.01	0.0513	0.641	0.000801489	0.00711147	down
3875	XP_005457319.1	origin recognition complex subunit 4 [Oreochromis niloticus]	2344	104	0.907118	13.4883	0.00235729	51.487	22.942	51.487	S	S(0.037)QAS(0.907)DEDRT(0.041)EHS(0.015)PK	S(-14)QAS(13)DEDRT(-13)EHS(-18)PK	4	3	0.76403	8980	18224	18224	F2	16851	0.32815	0.29873	0.18883	0.18429	0.3	0.3	0.18	0.22	0.3	0	0	0.2	0.03	0.15	0.666	0.00573198	0.0205538	down
3876	XP_005457319.1	origin recognition complex subunit 4 [Oreochromis niloticus]	2344	112	0.873511	8.42487	0.00181425	48.288	32.696	48.288	S	SQAS(0.001)DEDRT(0.126)EHS(0.874)PK	S(-39)QAS(-30)DEDRT(-8.4)EHS(8.4)PK	12	4	-1.0519	8980	18220;18222	18220	F1	14720	0.37459	0.30282	0.16707	0.15551	0.35	0.3	0.16	0.19	0.325	0.04	0.1231	0.175	0.02	0.1143	0.541	0.00262434	0.0134919	down
3905	XP_005457409.1	nuclear cap-binding protein subunit 3 isoform X2 [Oreochromis niloticus]	2353	576	0.98011	16.837	0.00175447	91.457	78.449	91.457	S	LGS(0.98)S(0.98)DDDDGS(0.04)GAAAR	LGS(17)S(17)DDDDGS(-17)GAAAR	3	2	0.0013607	5322	10665	10665	F1	24348	0.33424	0.34743	0.17549	0.14284	0.31	0.35	0.16	0.17	0.33	0.03	0.0909	0.165	0.01	0.0606	0.502	0.000391371	0.00528926	down
3913	XP_025752813.1	vinexin isoform X5 [Oreochromis niloticus]	2355	208	0.99986	38.5269	5.34513e-12	105.84	83.616	105.84	S	LTPHGALPDWSEDVDRLS(1)DPGK	LT(-96)PHGALPDWS(-39)EDVDRLS(39)DPGK	18	4	0.65397	5780	11526	11526	F4	47078	0.1916	0.17432	0.34117	0.2929	0.18	0.17	0.32	0.35	0.175	0.01	0.0571	0.335	0.02	0.0597	1.916	0.000231287	0.004051	up
3920	XP_025752636.1	AP2-associated protein kinase 1 isoform X9 [Oreochromis niloticus]	2357	676	0.999496	32.9706	0.000242346	63.122	29.814	63.122	S	AAGS(0.999)NENLIPS(0.001)LNAFPEK	AAGS(33)NENLIPS(-33)LNAFPEK	4	3	0.23115	47	94	94	F5	46830	0.38922	0.314	0.14948	0.1473	0.36	0.31	0.14	0.18	0.335	0.04	0.1194	0.16	0.03	0.1875	0.48	0.00308533	0.0144439	down
3927	XP_005457512.1	indoleamine 2,3-dioxygenase 2 [Oreochromis niloticus]	2359	290	0.877479	8.55076	0.0110383	54.584	33.827	54.584	S	S(0.123)AS(0.877)FLIYMR	S(-8.6)AS(8.6)FLIY(-48)MR	3	2	-4.0669	7939	16046	16046	F6	47216	0.21341	0.19441	0.32544	0.26674	0.2	0.19	0.31	0.32	0.195	0.01	0.0513	0.315	0.01	0.0317	1.617	0.000104705	0.00282592	up
3952	XP_005457854.1	immunoglobulin-like domain-containing receptor 1 [Oreochromis niloticus]	2372	442	1	104.357	8.84467e-11	124.12	93.864	124.12	S	DYIDDS(1)DRDNR	DY(-100)IDDS(100)DRDNR	6	2	0.37928	1697	3372;3373	3373	F1	22943	0.31689	0.3692	0.18492	0.12898	0.29	0.37	0.17	0.16	0.33	0.06	0.1818	0.165	0.01	0.0606	0.507	0.00251967	0.0132006	down
3963	XP_005457920.1	insulin receptor substrate 2 [Oreochromis niloticus]	2377	1016	0.973659	15.9043	0.00319256	69.352	28.628	69.352	S	HS(0.001)S(0.025)AS(0.974)VENVSR	HS(-29)S(-16)AS(16)VENVS(-42)R	5	2	0.17055	3953	7901	7901	F2	17401	0.31192	0.35834	0.17278	0.15696	0.29	0.36	0.16	0.19	0.325	0.05	0.1538	0.175	0.02	0.1143	0.545	0.00451252	0.0186603	down
3971	XP_005458090.1	regulator of G-protein signaling 21 [Oreochromis niloticus]	2384	60	0.524501	0.428742	0.00213797	45.863	31.173	45.863	S	S(0.475)GS(0.525)HENVSPSKK	S(-0.43)GS(0.43)HENVS(-33)PS(-41)KK	3	4	2.1752	8354	16914	16914	F3	18662	0.22131	0.20123	0.34157	0.2359	0.2	0.2	0.32	0.28	0.2	0	0	0.3	0.03	0.1	1.5	0.00186555	0.0108996	up
3975	XP_005458095.1	UDP-N-acetylglucosamine/UDP-glucose/GDP-mannose transporter [Oreochromis niloticus]	2386	15	0.985649	19.2722	0.00937867	46.768	28.607	40.941	S	S(0.986)LS(0.012)S(0.001)EGTSSTTER	S(19)LS(-19)S(-30)EGT(-35)S(-35)S(-35)T(-35)T(-35)ER	1	2	2.3791	8714	17628;17629	17628	F1	20841	0.32607	0.30887	0.19979	0.16527	0.3	0.31	0.19	0.2	0.305	0.01	0.0328	0.195	0.01	0.0513	0.639	0.00013465	0.00307587	down
3976	XP_025756404.1	WW domain-containing adapter protein with coiled-coil isoform X3 [Oreochromis niloticus]	2388	64	0.99857	29.8658	0.0254152	51.872	37.203	51.872	S	SDES(0.999)PVS(0.001)R	S(-34)DES(30)PVS(-30)R	4	2	1.715	8031	16266	16266	F1	14124	0.19717	0.18482	0.37354	0.24448	0.18	0.18	0.35	0.29	0.18	0	0	0.32	0.04	0.125	1.777	0.00183287	0.0108271	up
3984	XP_005458287.1	putative monooxygenase p33MONOX isoform X2 [Oreochromis niloticus]	2390	175	0.608285	1.99978	5.6849e-12	98.019	80.861	98.019	S	QSSSAHS(0.015)T(0.082)PS(0.195)NT(0.708)PHS(0.608)S(0.392)PKPQR	QS(-45)S(-46)S(-39)AHS(-17)T(-9.4)PS(-5.7)NT(5.7)PHS(2)S(-2)PKPQR	15	4	0.62614	6956	13892;13893	13893	F3	13431	0.14589	0.12528	0.40268	0.32616	0.13	0.12	0.38	0.39	0.125	0.01	0.08	0.385	0.01	0.026	3.085	2.21675e-05	0.00112831	up
3991	XP_005458404.1	YTH domain-containing protein 1 isoform X3 [Oreochromis niloticus]	2394	52	0.5	0	0.00534862	65.305	7.7068	65.305	S	S(0.5)DS(0.5)QDLK	S(0)DS(0)QDLK	1	3	-4.4768	8100	16419	16419	F1	21293	0.3855	0.40241	0.11054	0.10155	0.36	0.4	0.1	0.12	0.38	0.03	0.0789	0.11	0.01	0.0909	0.29	0.000253046	0.00429329	down
3992	XP_005458404.1	YTH domain-containing protein 1 isoform X3 [Oreochromis niloticus]	2394	54	0.5	0	0.00534862	65.305	7.7068	65.305	S	S(0.5)DS(0.5)QDLK	S(0)DS(0)QDLK	3	3	-4.4768	8100	16419	16419	F1	21293	0.3855	0.40241	0.11054	0.10155	0.36	0.4	0.1	0.12	0.38	0.03	0.0789	0.11	0.01	0.0909	0.29	0.000253046	0.00429329	down
4000	XP_005458565.1	tether containing UBX domain for GLUT4 [Oreochromis niloticus]	2399	311	0.665085	6.3556	2.22529e-26	138	119.17	138	S	S(0.14)LS(0.665)S(0.154)S(0.036)S(0.004)SSSLSALPAAVESPK	S(-6.8)LS(6.4)S(-6.4)S(-13)S(-22)S(-42)S(-56)S(-55)LS(-70)ALPAAVES(-130)PK	3	3	-0.3641	8720	17645	17645	F4	46388	0.31616	0.35541	0.16084	0.16759	0.29	0.35	0.15	0.2	0.32	0.04	0.125	0.175	0.04	0.2286	0.552	0.00865461	0.0271674	down
4041	XP_019215210.1	protein ELYS [Oreochromis niloticus]	2420	1541	0.990357	21.4465	0.000205291	81.656	62.524	81.656	S	HLFGS(0.003)DLS(0.99)PPLT(0.007)R	HLFGS(-26)DLS(21)PPLT(-21)R	8	3	-1.4058	3819	7577	7577	F5	42088	0.21827	0.18503	0.32087	0.27583	0.2	0.18	0.3	0.33	0.19	0.01	0.0526	0.315	0.02	0.0635	1.663	0.00114554	0.00868122	up
4059	XP_005459453.1	WD repeat-containing protein 26 [Oreochromis niloticus]	2431	82	0.999959	43.8268	4.79449e-17	134.9	98.056	134.9	S	RLS(1)QSEEDVIR	RLS(44)QS(-44)EEDVIR	3	3	-0.25393	7427	14947;14948	14947	F2	36633	0.36687	0.2597	0.20744	0.16599	0.34	0.26	0.19	0.2	0.3	0.06	0.2	0.195	0.01	0.0513	0.662	0.0127351	0.0347795	down
4067	XP_005459529.1	inactive phospholipid phosphatase 7 [Oreochromis niloticus]	2435	53	0.995942	23.9003	9.9076e-07	115.56	100.63	115.56	S	HQT(0.004)S(0.996)QQSEEPTDR	HQT(-24)S(24)QQS(-61)EEPT(-81)DR	4	3	-2.83	3907	7771;7772;7773	7771	F1	12781	0.39584	0.31196	0.13898	0.15321	0.36	0.31	0.13	0.18	0.335	0.04	0.1194	0.155	0.04	0.2581	0.465	0.00483756	0.0197518	down
4069	XP_019216577.1	protein PRRC2B isoform X4 [Oreochromis niloticus]	2436	636	0.583113	2.37133	0.00056005	60.307	51.257	60.307	S	GSEEDGPEPS(0.583)S(0.338)PS(0.07)GDY(0.001)S(0.009)GR	GS(-41)EEDGPEPS(2.4)S(-2.4)PS(-9.2)GDY(-30)S(-18)GR	10	2	-0.1968	3418	6740	6740	F1	24067	0.31844	0.35605	0.18123	0.14429	0.29	0.35	0.17	0.17	0.32	0.04	0.125	0.17	0	0	0.536	0.00136653	0.00916337	down
4070	XP_019216577.1	protein PRRC2B isoform X4 [Oreochromis niloticus]	2436	637	0.971222	18.0339	3.15991e-08	89.462	78.162	89.462	S	GSEEDGPEPS(0.015)S(0.971)PS(0.013)GDYS(0.001)GR	GS(-75)EEDGPEPS(-18)S(18)PS(-19)GDY(-56)S(-32)GR	11	3	-1.3843	3418	6741	6741	F2	27225	0.31018	0.34438	0.18689	0.15855	0.29	0.34	0.18	0.19	0.315	0.04	0.127	0.185	0.01	0.0541	0.591	0.00165604	0.0101531	down
4071	XP_019216577.1	protein PRRC2B isoform X4 [Oreochromis niloticus]	2436	1013	0.99395	22.399	0.00072732	58.024	36.475	58.024	S	IDRPLS(0.994)IHS(0.006)DDSPK	IDRPLS(22)IHS(-22)DDS(-35)PK	6	4	-1.7303	4083	8145;8146	8146	F3	35902	0.31782	0.32957	0.19442	0.1582	0.29	0.33	0.18	0.19	0.31	0.03	0.0968	0.185	0.01	0.0541	0.599	0.00105566	0.00849911	down
4073	XP_019216577.1	protein PRRC2B isoform X4 [Oreochromis niloticus]	2436	1136	0.67138	3.10276	3.0127e-84	177.32	158.73	177.32	S	NVS(0.671)ET(0.329)LSEASEYEELPK	NVS(3.1)ET(-3.1)LS(-59)EAS(-120)EY(-150)EELPK	3	3	-0.46176	6474	12866	12866	F3	50456	0.38026	0.36532	0.14324	0.11117	0.35	0.36	0.13	0.13	0.355	0.01	0.0282	0.13	0	0	0.366	1.06544e-06	6.2638e-05	down
4083	XP_005459542.1	E3 ubiquitin-protein ligase TRIM32 [Oreochromis niloticus]	2438	366	0.954407	14.7649	0.000182217	73.881	57.678	73.881	S	S(0.014)MDAGGGS(0.954)PGT(0.032)AR	S(-18)MDAGGGS(15)PGT(-15)AR	8	2	0.23094	8749	17703;17704	17704	F2	12937	0.17042	0.16413	0.41813	0.24731	0.16	0.16	0.39	0.3	0.16	0	0	0.345	0.06	0.1739	2.157	0.00211301	0.0120399	up
4110	XP_005459954.1	probable cation-transporting ATPase 13A3 isoform X2 [Oreochromis niloticus]	2456	830	1	171.145	9.55987e-131	171.15	136.24	171.15	S	IQEVNIS(1)LEDVCHIDEPK	IQEVNIS(170)LEDVCHIDEPK	7	3	-0.63554	4315	8678;8679;8680;8681;8682	8682	F4	49132	0.22261	0.19135	0.33943	0.25644	0.21	0.19	0.32	0.31	0.2	0.01	0.05	0.315	0.01	0.0317	1.579	0.000640793	0.00638603	up
4114	XP_025764335.1	transcription factor SOX-6 isoform X3 [Oreochromis niloticus]	2459	121	1	67.2225	8.86939e-05	83.966	58.789	83.966	S	KGS(1)LADVVDTLK	KGS(67)LADVVDT(-67)LK	3	4	0.23075	4632;7342	9330;9331;14785	9331	F4	46757	0.30803	0.32302	0.19551	0.15626	0.28	0.32	0.18	0.19	0.3	0.03	0.1	0.185	0.01	0.0541	0.62	0.00141059	0.0092671	down
4114	XP_019213858.1	transcription factor SOX-6 isoform X6 [Oreochromis niloticus]	3659	139	1	67.2225	8.86939e-05	83.966	58.789	83.966	S	KGS(1)LADVVDTLK	KGS(67)LADVVDT(-67)LK	3	4	0.23075	4632;7342	9330;9331;14785	9331	F4	46757	0.30803	0.32302	0.19551	0.15626	0.28	0.32	0.18	0.19	0.3	0.03	0.1	0.185	0.01	0.0541	0.62	0.00141059	0.0092671	down
4119	XP_025765153.1	phosphatidylinositol 4-phosphate 3-kinase C2 domain-containing subunit alpha [Oreochromis niloticus]	2461	361	0.839645	7.19013	0.00516448	47.915	21.242	47.915	S	RAS(0.84)T(0.16)GAPVAR	RAS(7.2)T(-7.2)GAPVAR	3	3	0.025	7092	14205;14206	14206	F4	14034	0.20482	0.19067	0.34976	0.25474	0.19	0.19	0.33	0.31	0.19	0	0	0.32	0.01	0.0312	1.684	9.05848e-05	0.00264229	up
4121	XP_005460036.1	uncharacterized protein C11orf96 homolog [Oreochromis niloticus]	2462	87	0.999873	38.9465	4.65977e-05	86.288	56.754	57.267	S	SFLQS(1)LENLRR	S(-39)FLQS(39)LENLRR	5	3	-3.0428	8255;8256	16697;16698	16698	F6	45028	0.35094	0.301	0.20469	0.14336	0.32	0.3	0.19	0.17	0.31	0.01	0.0323	0.18	0.01	0.0556	0.581	0.000685763	0.00660003	down
4157	XP_005460592.1	tuberin isoform X5 [Oreochromis niloticus]	2479	1401	0.518707	0.577877	6.36761e-06	110.77	83.432	76.539	S	S(0.495)S(0.519)S(0.501)S(0.478)PELQT(0.006)LPEAFAK	S(-0.48)S(0.58)S(0.48)S(-0.58)PELQT(-20)LPEAFAK	2	3	2.4583	9363	19053	19053	F3	51577	0.19767	0.1412	0.36377	0.29736	0.18	0.14	0.34	0.36	0.16	0.03	0.1875	0.35	0.01	0.0286	2.222	0.00178196	0.0106497	up
4158	XP_005460592.1	tuberin isoform X5 [Oreochromis niloticus]	2479	1402	0.50131	0.478217	6.36761e-06	110.77	83.432	76.539	S	S(0.495)S(0.519)S(0.501)S(0.478)PELQT(0.006)LPEAFAK	S(-0.48)S(0.58)S(0.48)S(-0.58)PELQT(-20)LPEAFAK	3	3	2.4583	9363	19053	19053	F3	51577	0.19767	0.1412	0.36377	0.29736	0.18	0.14	0.34	0.36	0.16	0.03	0.1875	0.35	0.01	0.0286	2.222	0.00178196	0.0106497	up
4176	XP_005460793.1	protein FAM83G [Oreochromis niloticus]	2487	687	0.936434	11.6826	2.07931e-07	75.174	52.537	75.174	S	FS(0.064)QS(0.936)MLDLREPNQSEDSAALIR	FS(-12)QS(12)MLDLREPNQS(-59)EDS(-65)AALIR	4	3	1.5493	2674	5190	5190	F5	46226	0.19538	0.17886	0.3388	0.28696	0.18	0.18	0.32	0.35	0.18	0	0	0.335	0.02	0.0597	1.861	0.000157262	0.00341113	up
4178	XP_013120019.1	E3 ubiquitin-protein ligase RBBP6 isoform X2 [Oreochromis niloticus]	2488	420	1	55.0106	0.00101417	55.011	19.807	55.011	S	EAS(1)PVPAPAVDRR	EAS(55)PVPAPAVDRR	3	3	-1.0219	1809	3572	3572	F2	28483	0.20743	0.16596	0.29265	0.33396	0.19	0.16	0.27	0.4	0.175	0.02	0.1143	0.335	0.09	0.2687	1.929	0.0144231	0.0379802	up
4179	XP_013120019.1	E3 ubiquitin-protein ligase RBBP6 isoform X2 [Oreochromis niloticus]	2488	1278	0.999995	52.6964	5.97666e-13	126.27	105.14	126.27	S	ERPGS(1)GGEGQHISDREQDR	ERPGS(53)GGEGQHIS(-53)DREQDR	5	4	-2.5213	2246	4432	4432	F2	18707	0.35216	0.32781	0.1794	0.14063	0.32	0.33	0.17	0.17	0.325	0.01	0.0308	0.17	0	0	0.523	5.57203e-06	0.000317731	down
4189	XP_005460902.1	4-hydroxyphenylpyruvate dioxygenase [Oreochromis niloticus]	2490	212	1	74.9199	0.0147903	74.92	59.487	74.92	S	FWS(1)IDDK	FWS(75)IDDK	3	2	0.50401	2741	5319	5319	F4	48958	0.34883	0.33084	0.17377	0.14656	0.32	0.33	0.16	0.18	0.325	0.01	0.0308	0.17	0.01	0.0588	0.523	0.000336259	0.0050902	down
4194	XP_005460930.1	nuclear receptor corepressor 1 isoform X5 [Oreochromis niloticus]	2491	2188	0.51404	0.297319	7.97227e-06	50.942	43.325	50.942	S	S(0.514)KS(0.48)PNLGQVY(0.002)GGGERPS(0.001)S(0.001)VS(0.001)S(0.001)VHSEGDYHR	S(0.3)KS(-0.3)PNLGQVY(-23)GGGERPS(-28)S(-28)VS(-28)S(-28)VHS(-36)EGDY(-46)HR	1	5	-0.93069	8562	17313;17314	17313	F4	31425	0.21452	0.20562	0.31368	0.26619	0.2	0.2	0.29	0.32	0.2	0	0	0.305	0.02	0.0656	1.525	0.000668492	0.00650743	up
4196	XP_005460930.1	nuclear receptor corepressor 1 isoform X5 [Oreochromis niloticus]	2491	1759	0.98196	17.3659	2.75831e-05	100.77	81.192	100.77	S	S(0.018)LHS(0.982)PYGAMSLPGSK	S(-17)LHS(17)PY(-45)GAMS(-75)LPGS(-97)K	4	3	0.14273	8633	17427;17428;17429	17428	F6	31726	0.20038	0.19674	0.3379	0.26666	0.18	0.2	0.32	0.32	0.19	0.01	0.0526	0.32	0	0	1.689	0.000430761	0.00528926	up
4197	XP_005460930.1	nuclear receptor corepressor 1 isoform X5 [Oreochromis niloticus]	2491	1364	0.504648	0.0807891	8.52122e-05	73.138	58.718	73.138	S	S(0.505)QLS(0.495)PGLYEDANAR	S(0.081)QLS(-0.081)PGLY(-51)EDANAR	1	3	-1.0961	8997	18262;18263	18262	F3	41147	0.19646	0.1693	0.42123	0.21302	0.18	0.17	0.4	0.26	0.175	0.01	0.0571	0.33	0.1	0.303	1.887	0.0165244	0.040038	up
4198	XP_005460930.1	nuclear receptor corepressor 1 isoform X5 [Oreochromis niloticus]	2491	1367	0.999324	31.6969	2.87874e-23	142.54	101.55	142.54	S	S(0.001)QLS(0.999)PGLYEDANAR	S(-32)QLS(32)PGLY(-79)EDANAR	4	2	-0.14819	8997	18264	18264	F3	41276	0.16826	0.18145	0.37039	0.2799	0.15	0.18	0.35	0.34	0.165	0.02	0.1212	0.345	0.01	0.029	2.108	0.000803956	0.00711147	up
4199	XP_005460930.1	nuclear receptor corepressor 1 isoform X5 [Oreochromis niloticus]	2491	1990	1	62.0879	0.00199702	62.088	29.59	62.088	S	VS(1)PENAPDK	VS(62)PENAPDK	2	3	2.7059	11013	22477	22477	F2	28768	0.2188	0.19191	0.35089	0.23839	0.2	0.19	0.33	0.29	0.195	0.01	0.0513	0.31	0.03	0.0968	1.591	0.00141255	0.0092671	up
4203	XP_005460969.1	coiled-coil domain-containing protein 93 isoform X2 [Oreochromis niloticus]	2495	15	0.53531	0.614436	6.91664e-44	146.26	116.81	146.26	S	T(0.465)GS(0.535)KIGAQYDQDGNLIQVETREDEEQR	T(-0.61)GS(0.61)KIGAQY(-54)DQDGNLIQVET(-130)REDEEQR	3	4	-0.74081	9893	20188;20189	20188	F3	43229	0.3587	0.303	0.18722	0.15109	0.33	0.3	0.18	0.18	0.315	0.02	0.0635	0.18	0	0	0.573	0.000267632	0.0044414	down
4204	XP_005461008.1	BCLAF1 and THRAP3 family member 3 [Oreochromis niloticus]	2496	174	0.964043	14.2832	0.0102858	80.787	14.908	80.787	S	DLS(0.964)PS(0.036)LR	DLS(14)PS(-14)LR	3	2	-0.17799	1436;10963	2881;22376	2881	F3	35418	0.21087	0.20479	0.34207	0.24226	0.19	0.2	0.32	0.29	0.195	0.01	0.0513	0.305	0.02	0.0656	1.565	0.000800215	0.00711147	up
4242	XP_005461318.1	spectrin beta chain, non-erythrocytic 1 isoform X2 [Oreochromis niloticus]	2511	2289	0.544435	2.74843	0	256.11	237.48	256.11	S	AHTLPATVTLT(0.005)T(0.162)ES(0.544)S(0.289)PGKR	AHT(-140)LPAT(-68)VT(-40)LT(-21)T(-5.3)ES(2.7)S(-2.7)PGKR	14	3	0.034991	445	945	945	F5	32207	0.20245	0.17878	0.33578	0.283	0.19	0.18	0.32	0.34	0.185	0.01	0.0541	0.33	0.01	0.0303	1.785	0.000146564	0.00325013	up
4256	XP_005461334.1	presenilin-2 [Oreochromis niloticus]	2512	318	0.996377	26.8464	0.00596268	42.106	33.747	42.106	S	S(0.002)EPDEEAEQS(0.996)DGRAEPPS(0.002)R	S(-27)EPDEEAEQS(27)DGRAEPPS(-28)R	10	3	1.2882	8173	16555	16555	F1	20111	0.32246	0.31685	0.19525	0.16545	0.3	0.31	0.18	0.2	0.305	0.01	0.0328	0.19	0.01	0.0526	0.623	0.000654596	0.00645573	down
4273	XP_005461461.1	rho GTPase-activating protein 29 isoform X3 [Oreochromis niloticus]	2519	439	0.805242	6.86818	0.00410679	40.962	26.704	40.962	S	S(0.166)MDS(0.805)PT(0.029)ASPGDFKR	S(-6.9)MDS(6.9)PT(-14)AS(-32)PGDFKR	4	3	0.31588	8755	17723	17723	F3	30612	0.19187	0.18757	0.37745	0.24312	0.18	0.19	0.35	0.29	0.185	0.01	0.0541	0.32	0.04	0.125	1.731	0.00237868	0.0128489	up
4274	XP_005461461.1	rho GTPase-activating protein 29 isoform X3 [Oreochromis niloticus]	2519	18	0.85646	7.75747	7.93717e-78	169.75	145.29	169.75	S	S(0.856)RS(0.144)FENLSVESGGSGLEKDDPPESSPPVR	S(7.8)RS(-7.8)FENLS(-53)VES(-110)GGS(-140)GLEKDDPPES(-160)S(-170)PPVR	1	4	0.0049893	9089	18444;18446	18446	F4	39093	0.21696	0.19695	0.32003	0.26607	0.2	0.2	0.3	0.32	0.2	0	0	0.31	0.01	0.0323	1.55	0.000168981	0.00346365	up
4276	XP_025753216.1	nuclear valosin-containing protein-like isoform X2 [Oreochromis niloticus]	2520	801	0.776515	6.8684	2.04457e-06	75.358	52.981	75.358	S	S(0.064)S(0.16)AAS(0.777)PGHTHSSAADIR	S(-11)S(-6.9)AAS(6.9)PGHT(-42)HS(-51)S(-51)AADIR	5	3	-0.95739	9129	18538;18539	18538	F3	16857	0.15702	0.13722	0.40387	0.30189	0.14	0.14	0.38	0.36	0.14	0	0	0.37	0.01	0.027	2.643	9.17247e-06	0.000519134	up
4280	XP_005461572.1	LOW QUALITY PROTEIN: CAD protein [Oreochromis niloticus]	2522	1413	0.978302	16.5407	0.000777574	83.397	44.375	80.979	S	RLS(0.978)S(0.022)FVTK	RLS(17)S(-17)FVT(-62)K	3	3	-0.18979	7430	14951;14952;14953;14954;14955;14956;14957	14951	F2	41154	0.40054	0.33996	0.14748	0.11616	0.37	0.34	0.14	0.14	0.355	0.02	0.0563	0.14	0	0	0.395	4.20593e-05	0.00166134	down
4286	XP_005461605.2	LOW QUALITY PROTEIN: transducin-like enhancer protein 3-B [Oreochromis niloticus]	2524	211	0.997955	29.8955	0.000969139	49.973	28.74	49.973	S	GPS(0.001)S(0.001)FHS(0.998)PLAIPLKER	GPS(-30)S(-30)FHS(30)PLAIPLKER	7	4	0.22299	3331;3332	6565;6566	6566	F6	39257	0.18432	0.16496	0.36153	0.2892	0.17	0.16	0.34	0.35	0.165	0.01	0.0606	0.345	0.01	0.029	2.093	4.01819e-05	0.00159549	up
4306	XP_025755725.1	tensin-3 isoform X3 [Oreochromis niloticus]	2538	593	1	57.785	0.00139992	77.288	57.526	57.785	S	EGGHQS(1)LR	EGGHQS(58)LR	6	3	1.195	1948	3881;3882	3882	F2	13686	0.32431	0.33393	0.21261	0.12916	0.3	0.33	0.2	0.16	0.315	0.02	0.0635	0.18	0.03	0.1667	0.573	0.00399985	0.0171175	down
4334	XP_005462413.1	rho guanine nucleotide exchange factor 2 [Oreochromis niloticus]	2546	177	0.928151	11.6217	2.48441e-32	149.57	102.27	149.57	S	ILS(0.007)QS(0.928)T(0.064)ES(0.001)LNFR	ILS(-21)QS(12)T(-12)ES(-29)LNFR	5	2	0.98233	4240	8526	8526	F4	48329	0.17449	0.21521	0.33613	0.27417	0.16	0.21	0.32	0.33	0.185	0.04	0.2162	0.325	0.01	0.0308	1.789	0.0054168	0.0198901	up
4344	XP_005462479.1	sorting nexin-19 [Oreochromis niloticus]	2549	454	1	42.8643	0.0257748	42.864	11.334	42.864	S	LHS(1)LER	LHS(43)LER	3	3	-2.2735	5353	10723	10723	F3	27720	0.34128	0.34963	0.16802	0.14107	0.31	0.35	0.16	0.17	0.33	0.03	0.0909	0.165	0.01	0.0606	0.502	0.000391371	0.00528926	down
4349	XP_025757461.1	membrane-associated guanylate kinase, WW and PDZ domain-containing protein 3 isoform X2 [Oreochromis niloticus]	2552	1232	0.993729	22.0059	0.00017581	82.663	51.316	82.663	S	LRDS(0.994)PLS(0.006)EESR	LRDS(22)PLS(-22)EES(-50)R	4	3	-0.70829	5649	11250	11250	F2	31271	0.18564	0.1488	0.36307	0.30248	0.17	0.15	0.34	0.36	0.16	0.01	0.0625	0.35	0.01	0.0286	2.196	0.000283723	0.00458797	up
4358	XP_005462659.1	uncharacterized protein LOC102079137 [Oreochromis niloticus]	2556	345	1	114.764	1.49792e-07	114.76	104.01	114.76	S	EEPMEHEDS(1)QE	EEPMEHEDS(110)QE	9	2	-0.39617	1884;1886;5697	3739;3740;3741;3743;3744;11327	3744	F1	21831	0.14934	0.14547	0.34276	0.3534	0.14	0.14	0.32	0.43	0.14	0	0	0.375	0.08	0.2133	2.679	0.00143565	0.00935393	up
4393	XP_019219436.1	zinc finger ZZ-type and EF-hand domain-containing protein 1 isoform X3 [Oreochromis niloticus]	2571	1577	1	41.9957	0.00947776	44.312	27.646	41.996	S	LLS(1)CRS(1)IEEPR	LLS(42)CRS(42)IEEPR	3	2	-0.81146	5487	10954;10955	10955	F3	43168	0.31225	0.32893	0.17696	0.18186	0.29	0.33	0.17	0.22	0.31	0.03	0.0968	0.195	0.04	0.2051	0.632	0.0110972	0.0318765	down
4394	XP_019219436.1	zinc finger ZZ-type and EF-hand domain-containing protein 1 isoform X3 [Oreochromis niloticus]	2571	1580	1	41.9957	0.00947776	44.312	27.646	41.996	S	LLS(1)CRS(1)IEEPR	LLS(42)CRS(42)IEEPR	6	2	-0.81146	5487	10954;10955	10955	F3	43168	0.31225	0.32893	0.17696	0.18186	0.29	0.33	0.17	0.22	0.31	0.03	0.0968	0.195	0.04	0.2051	0.632	0.0110972	0.0318765	down
4397	XP_005463088.1	la-related protein 4B isoform X3 [Oreochromis niloticus]	2572	517	0.89013	12.2606	2.68265e-06	70.983	52.15	70.983	S	NVSAESS(0.004)S(0.053)GGT(0.053)LS(0.89)PAGPKEPLR	NVS(-54)AES(-33)S(-24)S(-12)GGT(-12)LS(12)PAGPKEPLR	13	4	-1.1175	6472	12864	12864	F4	33712	0.18779	0.22256	0.29638	0.29328	0.17	0.22	0.28	0.35	0.195	0.04	0.2051	0.315	0.05	0.1587	1.643	0.0163097	0.0399348	up
4399	XP_025758542.1	folate transporter 1 [Oreochromis niloticus]	2573	9	0.612217	1.97381	0.00039279	55.063	31.497	55.063	S	VAEDT(0.389)AGS(0.612)GDRS(0.999)DEEKEMDQK	VAEDT(-2)AGS(2)GDRS(27)DEEKEMDQK	8	4	-0.79595	10467	21392	21392	F2	33242	0.29234	0.37278	0.20804	0.12685	0.27	0.37	0.2	0.15	0.32	0.07	0.2188	0.175	0.04	0.2286	0.561	0.0165364	0.040038	down
4410	XP_005463227.1	dmX-like protein 2 isoform X1 [Oreochromis niloticus]	2578	2104	0.95919	14.6328	9.94099e-10	121.18	88.659	121.18	S	S(0.008)T(0.033)S(0.959)VDISDDVLER	S(-21)T(-15)S(15)VDIS(-54)DDVLER	3	2	0.40258	9505	19312	19312	F2	43853	0.33129	0.29302	0.23115	0.14454	0.31	0.29	0.22	0.17	0.3	0.01	0.0333	0.195	0.04	0.2051	0.651	0.0108005	0.0317607	down
4436	XP_005463455.1	echinoderm microtubule-associated protein-like 3 isoform X1 [Oreochromis niloticus]	2586	254	0.615136	2.03664	0.00387015	72.478	50.347	72.478	S	S(0.615)S(0.385)DQNLSSR	S(2)S(-2)DQNLS(-66)S(-70)R	1	2	1.534	9143	18560	18560	F1	15055	0.16755	0.15859	0.39306	0.2808	0.15	0.16	0.37	0.34	0.155	0.01	0.0645	0.355	0.02	0.0563	2.293	0.000111987	0.00295928	up
4442	XP_005463583.1	pleckstrin homology domain-containing family O member 2 [Oreochromis niloticus]	2589	581	0.5	0	8.78675e-08	89.483	72.989	89.483	S	S(0.5)AS(0.5)IGDLLSESDACNQMK	S(0)AS(0)IGDLLS(-60)ES(-65)DACNQMK	1	3	0.70706	7942	16049	16049	F3	48622	0.1999	0.20928	0.33997	0.25085	0.18	0.21	0.32	0.3	0.195	0.02	0.1026	0.31	0.01	0.0323	1.6	0.00234857	0.0127316	up
4443	XP_005463583.1	pleckstrin homology domain-containing family O member 2 [Oreochromis niloticus]	2589	583	0.5	0	8.78675e-08	89.483	72.989	89.483	S	S(0.5)AS(0.5)IGDLLSESDACNQMK	S(0)AS(0)IGDLLS(-60)ES(-65)DACNQMK	3	3	0.70706	7942	16049	16049	F3	48622	0.1999	0.20928	0.33997	0.25085	0.18	0.21	0.32	0.3	0.195	0.02	0.1026	0.31	0.01	0.0323	1.6	0.00234857	0.0127316	up
4455	XP_005463852.1	sequestosome-1 [Oreochromis niloticus]	2595	317	0.928143	15.5288	5.2713e-09	66.793	56.81	66.793	S	VTPPTQSGGGEGDEEMEHT(0.02)S(0.026)S(0.026)EGGAS(0.928)LGAK	VT(-49)PPT(-45)QS(-35)GGGEGDEEMEHT(-17)S(-16)S(-16)EGGAS(16)LGAK	26	4	-2.3307	11074	22610	22610	F3	33528	0.34692	0.337	0.17169	0.14439	0.32	0.33	0.16	0.17	0.325	0.01	0.0308	0.165	0.01	0.0606	0.508	5.18786e-05	0.00184651	down
4456	XP_005463928.1	ataxin-2-like protein [Oreochromis niloticus]	2596	300	0.999177	30.8442	0.0225684	65.03	50.018	65.03	S	GRDS(0.999)PGAS(0.001)NR	GRDS(31)PGAS(-31)NR	4	2	0.42175	3384	6666	6666	F2	7066	0.10689	0.16168	0.37466	0.35676	0.1	0.16	0.35	0.43	0.13	0.04	0.3077	0.39	0.06	0.1538	3.169	0.00478201	0.0196036	up
4458	XP_005463928.1	ataxin-2-like protein [Oreochromis niloticus]	2596	672	0.78284	5.56973	0.00814422	49.266	35.611	49.266	S	QS(0.025)PAT(0.974)PQPART(0.218)PGS(0.783)EEVR	QS(-16)PAT(16)PQPART(-5.6)PGS(5.6)EEVR	14	3	-0.25117	6936	13823	13823	F2	25793	0.18527	0.20624	0.35311	0.25539	0.17	0.2	0.33	0.31	0.185	0.02	0.1081	0.32	0.01	0.0312	1.741	0.00162758	0.010011	up
4460	XP_005463928.1	ataxin-2-like protein [Oreochromis niloticus]	2596	537	0.927002	13.3547	0.000570749	67.838	48.74	56.139	S	S(0.014)GES(0.927)PS(0.043)T(0.012)T(0.004)EESK	S(-18)GES(13)PS(-13)T(-19)T(-24)EES(-34)K	4	2	2.6037	8298	16806;16807	16807	F1	19088	0.18669	0.16877	0.35458	0.28996	0.17	0.17	0.33	0.35	0.17	0	0	0.34	0.01	0.0294	2	3.27424e-05	0.00141896	up
4477	XP_005464066.1	actin-binding LIM protein 2 isoform X17 [Oreochromis niloticus]	2600	371	0.714728	3.99094	4.70787e-06	111.65	94.074	111.65	S	RPS(0.285)S(0.715)PSSNSSLGGYGR	RPS(-4)S(4)PS(-37)S(-56)NS(-79)S(-82)LGGY(-100)GR	4	3	-0.6999	7576	15284	15284	F4	24570	0.15073	0.12466	0.41388	0.31073	0.14	0.12	0.39	0.37	0.13	0.01	0.0769	0.38	0.01	0.0263	2.94	0.000182839	0.00369773	up
4477	XP_019204722.1	actin-binding LIM protein 2 isoform X7 [Oreochromis niloticus]	3516	382	0.714728	3.99094	4.70787e-06	111.65	94.074	111.65	S	RPS(0.285)S(0.715)PSSNSSLGGYGR	RPS(-4)S(4)PS(-37)S(-56)NS(-79)S(-82)LGGY(-100)GR	4	3	-0.6999	7576	15284	15284	F4	24570	0.15073	0.12466	0.41388	0.31073	0.14	0.12	0.39	0.37	0.13	0.01	0.0769	0.38	0.01	0.0263	2.94	0.000182839	0.00369773	up
4485	XP_005464169.1	arf-GAP domain and FG repeat-containing protein 1 isoform X2 [Oreochromis niloticus]	2604	205	0.525409	0.442323	0.000566286	50.498	27.695	50.498	S	S(0.525)QS(0.475)FRDPPLKDPTLCGIER	S(0.44)QS(-0.44)FRDPPLKDPT(-40)LCGIER	1	4	-0.097729	9012	18287	18287	F4	41396	0.31929	0.33805	0.20289	0.13976	0.29	0.34	0.19	0.17	0.315	0.04	0.127	0.18	0.01	0.0556	0.575	0.00214476	0.0121533	down
4522	XP_019221089.1	patatin-like phospholipase domain-containing protein 7 isoform X3 [Oreochromis niloticus]	2614	269	0.6357	2.42061	0.00125836	52.026	18.079	52.026	S	RQQS(0.364)HS(0.636)DDLGSEK	RQQS(-2.4)HS(2.4)DDLGS(-35)EK	6	3	1.6617	6892;7599	15340	15340	F4	17063	0.21832	0.20178	0.31649	0.26341	0.2	0.2	0.3	0.32	0.2	0	0	0.31	0.01	0.0323	1.55	0.000168981	0.00346365	up
4535	XP_005464682.2	apoptotic chromatin condensation inducer in the nucleus isoform X2 [Oreochromis niloticus]	2619	1120	0.999989	48.9993	0.000233795	71.781	59.22	71.781	S	EKDGS(1)VAT(0.908)S(0.092)GGAAGR	EKDGS(49)VAT(10)S(-10)GGAAGR	5	2	-3.7278	1279;2038	4052;4053	4053	F2	21284	0.3856	0.43278	0.10735	0.074265	0.36	0.43	0.1	0.09	0.395	0.05	0.1266	0.095	0.01	0.1053	0.242	0.000164419	0.00346365	down
4535	XP_019209227.1	apoptotic chromatin condensation inducer in the nucleus isoform X3 [Oreochromis niloticus]	3604	1092	0.999989	48.9993	0.000233795	71.781	59.22	71.781	S	EKDGS(1)VAT(0.908)S(0.092)GGAAGR	EKDGS(49)VAT(10)S(-10)GGAAGR	5	2	-3.7278	1279;2038	4052;4053	4053	F2	21284	0.3856	0.43278	0.10735	0.074265	0.36	0.43	0.1	0.09	0.395	0.05	0.1266	0.095	0.01	0.1053	0.242	0.000164419	0.00346365	down
4536	XP_005464682.2	apoptotic chromatin condensation inducer in the nucleus isoform X2 [Oreochromis niloticus]	2619	1124	0.760107	5.11952	0.00330431	46.099	33.251	41.227	S	DGS(0.006)VAT(0.234)S(0.76)GGAAGR	DGS(-21)VAT(-5.1)S(5.1)GGAAGR	7	2	-1.2669	1279;2038	2619;4052	2619	F2	17156	0.73899	0.75331	0.28521	0.222485	0.68	0.75	0.27	0.27	0.715	0.05	0.0699	0.27	0	0	0.378	5.38077e-05	0.00184651	down
4536	XP_019209227.1	apoptotic chromatin condensation inducer in the nucleus isoform X3 [Oreochromis niloticus]	3604	1096	0.760107	5.11952	0.00330431	46.099	33.251	41.227	S	DGS(0.006)VAT(0.234)S(0.76)GGAAGR	DGS(-21)VAT(-5.1)S(5.1)GGAAGR	7	2	-1.2669	1279;2038	2619;4052	2619	F2	17156	0.73899	0.75331	0.28521	0.222485	0.68	0.75	0.27	0.27	0.715	0.05	0.0699	0.27	0	0	0.378	5.38077e-05	0.00184651	down
4538	XP_005464682.2	apoptotic chromatin condensation inducer in the nucleus isoform X2 [Oreochromis niloticus]	2619	644	0.998539	28.4644	0.000728788	85.813	52.584	85.813	S	KIS(0.999)LT(0.001)SSK	KIS(28)LT(-28)S(-44)S(-59)K	3	3	0.50699	4686	9431;9432;9433;9434;9435	9432	F4	32031	0.39311	0.32355	0.15122	0.12476	0.36	0.32	0.14	0.15	0.34	0.03	0.0882	0.145	0.01	0.069	0.428	0.00021884	0.0040399	down
4538	XP_019209227.1	apoptotic chromatin condensation inducer in the nucleus isoform X3 [Oreochromis niloticus]	3604	614	0.998539	28.4644	0.000728788	85.813	52.584	85.813	S	KIS(0.999)LT(0.001)SSK	KIS(28)LT(-28)S(-44)S(-59)K	3	3	0.50699	4686	9431;9432;9433;9434;9435	9432	F4	32031	0.39311	0.32355	0.15122	0.12476	0.36	0.32	0.14	0.15	0.34	0.03	0.0882	0.145	0.01	0.069	0.428	0.00021884	0.0040399	down
4544	XP_005464682.2	apoptotic chromatin condensation inducer in the nucleus isoform X2 [Oreochromis niloticus]	2619	676	0.967944	17.8115	1.0757e-20	138.99	102.57	63.727	S	RWGS(0.968)S(0.016)T(0.016)AVTAK	RWGS(18)S(-18)T(-18)AVT(-49)AK	4	2	0.68574	7823;11191	15776;15777;15778;22810;22811;22812	15777	F5	28366	0.31129	0.33493	0.18513	0.16937	0.29	0.33	0.17	0.2	0.31	0.03	0.0968	0.185	0.02	0.1081	0.599	0.00329425	0.0152153	down
4544	XP_013120948.1	apoptotic chromatin condensation inducer in the nucleus [Oreochromis niloticus]	3170	1202	0.967944	17.8115	1.0757e-20	138.99	102.57	63.727	S	RWGS(0.968)S(0.016)T(0.016)AVTAK	RWGS(18)S(-18)T(-18)AVT(-49)AK	4	2	0.68574	7823;11191	15776;15777;15778;22810;22811;22812	15777	F5	28366	0.31129	0.33493	0.18513	0.16937	0.29	0.33	0.17	0.2	0.31	0.03	0.0968	0.185	0.02	0.1081	0.599	0.00329425	0.0152153	down
4544	XP_019209227.1	apoptotic chromatin condensation inducer in the nucleus isoform X3 [Oreochromis niloticus]	3604	646	0.967944	17.8115	1.0757e-20	138.99	102.57	63.727	S	RWGS(0.968)S(0.016)T(0.016)AVTAK	RWGS(18)S(-18)T(-18)AVT(-49)AK	4	2	0.68574	7823;11191	15776;15777;15778;22810;22811;22812	15777	F5	28366	0.31129	0.33493	0.18513	0.16937	0.29	0.33	0.17	0.2	0.31	0.03	0.0968	0.185	0.02	0.1081	0.599	0.00329425	0.0152153	down
4550	XP_013122476.1	TGF-beta-activated kinase 1 and MAP3K7-binding protein 1 isoform X10 [Oreochromis niloticus]	2621	173	0.913954	13.0321	2.15139e-20	91.942	68.267	91.942	S	S(0.045)S(0.041)S(0.914)DGQNQVLQIGRPHSTDNEDELQR	S(-13)S(-14)S(13)DGQNQVLQIGRPHS(-66)T(-66)DNEDELQR	3	3	-1.9155	9291	18898	18898	F3	37876	0.34583	0.34007	0.16556	0.14854	0.32	0.34	0.16	0.18	0.33	0.01	0.0303	0.17	0.01	0.0588	0.515	0.000402346	0.00528926	down
4553	XP_019220116.1	E3 ubiquitin-protein ligase UBR5 isoform X10 [Oreochromis niloticus]	2622	624	0.761461	5.04088	0.00557494	46.358	34.437	46.358	S	S(0.761)T(0.239)PAPKEEEK	S(5)T(-5)PAPKEEEK	1	4	0.33026	9443	19199;19200	19200	F2	24898	0.32389	0.30829	0.19053	0.17729	0.3	0.31	0.18	0.21	0.305	0.01	0.0328	0.195	0.02	0.1026	0.639	0.00217124	0.0122338	down
4578	XP_005465395.1	CD2-associated protein isoform X2 [Oreochromis niloticus]	2635	514	0.998981	31.2871	8.07774e-12	98.7	75.134	98.7	S	RLPTQFGGGQS(0.999)PNKEVS(0.001)VEK	RLPT(-36)QFGGGQS(31)PNKEVS(-31)VEK	11	4	1.2126	7389	14870	14870	F5	33782	0.22215	0.1794	0.30777	0.29068	0.2	0.18	0.29	0.35	0.19	0.01	0.0526	0.32	0.04	0.125	1.689	0.00362218	0.0158882	up
4587	XP_019221178.1	ras GTPase-activating-like protein IQGAP2 [Oreochromis niloticus]	2641	1546	1	58.831	0.00117547	58.831	31.862	58.831	S	S(1)IKLDGKGDDK	S(59)IKLDGKGDDK	1	4	4.2824	8469	17153	17153	F3	31095	0.34641	0.28341	0.20445	0.16573	0.32	0.28	0.19	0.2	0.3	0.03	0.1	0.195	0.01	0.0513	0.653	0.00189308	0.010924	down
4616	XP_005466916.1	tudor domain-containing protein 3 [Oreochromis niloticus]	2654	582	1	58.5114	0.00442677	58.511	42.374	58.511	S	ANS(1)DHPER	ANS(59)DHPER	3	3	0.77561	662	1466	1466	F1	9933	0.36961	0.291	0.18322	0.15617	0.34	0.29	0.17	0.19	0.315	0.04	0.127	0.18	0.01	0.0556	0.575	0.00214476	0.0121533	down
4617	XP_005466939.1	DNA repair protein complementing XP-G cells [Oreochromis niloticus]	2655	984	0.997917	26.953	1.00871e-11	110.26	87.5	49.266	S	EGGAEEEEDDS(0.998)EDDT(0.637)HS(0.33)PS(0.035)K	EGGAEEEEDDS(27)EDDT(2.9)HS(-2.9)PS(-13)K	11	3	-0.65851	1945	3846;3847	3846	F1	20898	0.64663	0.64485	0.39122	0.3173	0.6	0.64	0.37	0.38	0.62	0.03	0.0484	0.375	0.01	0.0267	0.605	0.000140722	0.00313894	down
4628	XP_005467081.1	ubiquitin carboxyl-terminal hydrolase 47 [Oreochromis niloticus]	2661	843	1	97.1617	4.82337e-11	125.22	102.5	124.62	S	S(1)VEAILEESTEK	S(97)VEAILEES(-97)T(-97)EK	1	3	0.65766	9541	19381;19382	19382	F3	50712	0.31017	0.31792	0.18333	0.18858	0.29	0.32	0.17	0.23	0.305	0.02	0.0656	0.2	0.04	0.2	0.657	0.0181762	0.0429033	down
4632	XP_005467121.1	SAFB-like transcription modulator isoform X2 [Oreochromis niloticus]	2664	854	1	50.8431	0.0195544	50.843	17.158	50.843	S	ERS(1)FNDRDER	ERS(51)FNDRDER	3	3	-0.98513	2253	4444	4444	F1	16478	0.35998	0.28662	0.20514	0.14826	0.33	0.28	0.19	0.18	0.305	0.04	0.1311	0.185	0.01	0.0541	0.611	0.00219141	0.0123381	down
4655	XP_005467417.3	LOW QUALITY PROTEIN: rab11 family-interacting protein 1 [Oreochromis niloticus]	2669	158	1	59.2475	0.000808531	59.248	28.062	59.248	S	NNMT(1)AS(1)MFDLT(1)MK	NNMT(59)AS(59)MFDLT(59)MK	6	2	0.64014	6316	12558;12559	12558	F2	47854	0.43132	0.44093	0.0664	0.061352	0.4	0.44	0.06	0.07	0.42	0.03	0.0714	0.065	0.01	0.1538	0.155	4.96839e-05	0.00184651	down
4663	XP_005467531.1	ligand of Numb protein X 2 isoform X2 [Oreochromis niloticus]	2673	316	0.998302	27.7055	3.31426e-157	210.08	170.93	210.08	S	SDQNQPTST(0.002)GS(0.998)PR	S(-170)DQNQPT(-74)S(-53)T(-28)GS(28)PR	11	2	0.40863	8071	16362	16362	F2	13634	0.23308	0.1842	0.30827	0.27445	0.21	0.18	0.29	0.33	0.195	0.02	0.1026	0.31	0.03	0.0968	1.599	0.00407309	0.0173736	up
4679	XP_013126413.1	UBX domain-containing protein 1 [Oreochromis niloticus]	2678	218	0.670253	6.60617	1.07775e-36	127.17	110.77	127.17	S	FGGGAPSSTAASSQNAQPS(0.003)PS(0.146)S(0.67)PT(0.146)S(0.033)QGPPPT(0.001)KK	FGGGAPS(-100)S(-100)T(-96)AAS(-88)S(-86)QNAQPS(-23)PS(-6.6)S(6.6)PT(-6.6)S(-13)QGPPPT(-29)KK	22	4	-3.7483	2520;2521	4923;4924	4923	F4	31495	0.3541	0.28625	0.19001	0.16964	0.33	0.28	0.18	0.2	0.305	0.04	0.1311	0.19	0.01	0.0526	0.627	0.00359522	0.0158784	down
4684	XP_025767336.1	MORC family CW-type zinc finger protein 3 isoform X3 [Oreochromis niloticus]	2680	468	0.997724	29.2469	0.00395387	69.456	46.923	41.412	S	GAS(0.998)PKENET(0.001)S(0.001)DQR	GAS(29)PKENET(-30)S(-29)DQR	3	4	1.8689	2819	5446;5447;5448	5447	F1	16033	0.16707	0.16308	0.34771	0.30107	0.15	0.16	0.33	0.36	0.155	0.01	0.0645	0.345	0.02	0.058	2.228	0.000131814	0.00307587	up
4696	XP_005467677.1	catenin delta-1 isoform X4 [Oreochromis niloticus]	2685	220	0.99998	47.0649	0.000470681	63.376	40.047	59.814	S	APS(1)RQQLDPYAAQPQVGR	APS(47)RQQLDPY(-47)AAQPQVGR	3	3	-1.1324	715;10006	1591;1592;20426	1592	F5	31759	0.17546	0.19199	0.3823	0.25025	0.16	0.19	0.36	0.3	0.175	0.02	0.1143	0.33	0.04	0.1212	1.9	0.00312778	0.0145856	up
4696	XP_019221365.1	catenin delta-1 isoform X3 [Oreochromis niloticus]	3792	220	0.99998	47.0649	0.000470681	63.376	40.047	59.814	S	APS(1)RQQLDPYAAQPQVGR	APS(47)RQQLDPY(-47)AAQPQVGR	3	3	-1.1324	715;10006	1591;1592;20426	1592	F5	31759	0.17546	0.19199	0.3823	0.25025	0.16	0.19	0.36	0.3	0.175	0.02	0.1143	0.33	0.04	0.1212	1.9	0.00312778	0.0145856	up
4696	XP_025767545.1	catenin delta-1 isoform X5 [Oreochromis niloticus]	3983	142	0.99998	47.0649	0.000470681	63.376	40.047	59.814	S	APS(1)RQQLDPYAAQPQVGR	APS(47)RQQLDPY(-47)AAQPQVGR	3	3	-1.1324	715;10006	1591;1592;20426	1592	F5	31759	0.17546	0.19199	0.3823	0.25025	0.16	0.19	0.36	0.3	0.175	0.02	0.1143	0.33	0.04	0.1212	1.9	0.00312778	0.0145856	up
4697	XP_005467677.1	catenin delta-1 isoform X4 [Oreochromis niloticus]	2685	603	1	53.7511	0.0316099	53.751	28.614	53.751	S	GGCFGS(1)RK	GGCFGS(54)RK	6	2	0.044307	2986	5771	5771	F4	21107	0.35093	0.32675	0.17152	0.1508	0.32	0.32	0.16	0.18	0.32	0	0	0.17	0.01	0.0588	0.531	0.000328017	0.00498533	down
4697	XP_019221365.1	catenin delta-1 isoform X3 [Oreochromis niloticus]	3792	603	1	53.7511	0.0316099	53.751	28.614	53.751	S	GGCFGS(1)RK	GGCFGS(54)RK	6	2	0.044307	2986	5771	5771	F4	21107	0.35093	0.32675	0.17152	0.1508	0.32	0.32	0.16	0.18	0.32	0	0	0.17	0.01	0.0588	0.531	0.000328017	0.00498533	down
4697	XP_025767545.1	catenin delta-1 isoform X5 [Oreochromis niloticus]	3983	525	1	53.7511	0.0316099	53.751	28.614	53.751	S	GGCFGS(1)RK	GGCFGS(54)RK	6	2	0.044307	2986	5771	5771	F4	21107	0.35093	0.32675	0.17152	0.1508	0.32	0.32	0.16	0.18	0.32	0	0	0.17	0.01	0.0588	0.531	0.000328017	0.00498533	down
4707	XP_005467839.1	putative monooxygenase p33MONOX [Oreochromis niloticus]	2689	90	1	52.255	1.98056e-42	151.82	137.77	52.255	S	S(1)PGPVVK	S(52)PGPVVK	1	3	2.0846	5498;8866	10971;18033	18033	F3	28498	0.21158	0.18305	0.31734	0.28803	0.19	0.18	0.3	0.35	0.185	0.01	0.0541	0.325	0.04	0.1231	1.758	0.00127261	0.00897811	up
4718	XP_025752991.1	E3 ubiquitin-protein ligase RLIM [Oreochromis niloticus]	2692	306	1	67.979	0.000318654	67.979	51.227	67.979	S	S(1)RS(1)PLNLDQLDGLPNPR	S(68)RS(68)PLNLDQLDGLPNPR	1	3	-1.8057	9098	18472	18472	F4	48624	0.32692	0.30999	0.1909	0.17219	0.3	0.31	0.18	0.21	0.305	0.01	0.0328	0.195	0.02	0.1026	0.639	0.00217124	0.0122338	down
4722	XP_025753324.1	ankyrin repeat and KH domain-containing protein 1 isoform X7 [Oreochromis niloticus]	2695	1763	0.804444	6.62167	0.0172053	44.349	22.201	44.349	S	LS(0.02)LT(0.175)S(0.804)PK	LS(-16)LT(-6.6)S(6.6)PK	5	3	-0.28102	5707	11350	11350	F4	36867	0.34118	0.29979	0.19278	0.16625	0.31	0.3	0.18	0.2	0.305	0.01	0.0328	0.19	0.01	0.0526	0.623	0.000654596	0.00645573	down
4742	XP_025760387.1	serine/threonine-protein kinase MARK2 isoform X8 [Oreochromis niloticus]	2701	443	0.999975	47.0678	4.43089e-05	89.533	59.367	89.533	S	VPAS(1)PLASSDR	VPAS(47)PLAS(-47)S(-53)DR	4	2	0.2751	10899	22260	22260	F3	34450	0.21868	0.20196	0.33127	0.24809	0.2	0.2	0.31	0.3	0.2	0	0	0.305	0.01	0.0328	1.525	2.48754e-05	0.00115034	up
4751	XP_005468210.1	la-related protein 7 isoform X2 [Oreochromis niloticus]	2706	284	0.978751	16.6575	4.54592e-05	89.866	66.987	89.866	S	S(0.979)HT(0.021)AEGSESDVPSK	S(17)HT(-17)AEGS(-39)ES(-70)DVPS(-85)K	1	3	-0.056783	8436	17073;17074;17075;17076;17077	17076	F2	26081	0.62136	0.61341	0.40874	0.33542	0.57	0.61	0.38	0.4	0.59	0.03	0.0508	0.39	0.01	0.0256	0.662	0.000459126	0.00528926	down
4752	XP_005468210.1	la-related protein 7 isoform X2 [Oreochromis niloticus]	2706	290	0.884324	10.185	0.00100217	52.045	18.738	52.045	S	S(0.904)HT(0.171)AEGS(0.884)ES(0.041)DVPSK	S(9.5)HT(-9.5)AEGS(10)ES(-14)DVPS(-40)K	7	3	0.079559	8436	17073	17073	F1	23664	0.33623	0.31272	0.20448	0.14658	0.31	0.31	0.19	0.18	0.31	0	0	0.185	0.01	0.0541	0.597	5.92367e-05	0.00199272	down
4776	XP_005468546.1	protein KRI1 homolog [Oreochromis niloticus]	2723	132	1	79.7617	7.90827e-08	111.58	91.682	111.58	S	EGKYEDDDDDS(1)DDEEAVK	EGKY(-80)EDDDDDS(80)DDEEAVK	11	3	0.59461	1955;1956	3895;3896;3897	3896	F2	32093	0.22248	0.20389	0.34282	0.23082	0.2	0.2	0.32	0.28	0.2	0	0	0.3	0.03	0.1	1.5	0.00186555	0.0108996	up
4779	XP_005468573.1	interleukin enhancer-binding factor 3 isoform X3 [Oreochromis niloticus]	2726	379	0.999819	37.423	5.66912e-06	76.301	52.972	76.301	S	RPIEEEEGTDDKS(1)PNK	RPIEEEEGT(-37)DDKS(37)PNK	13	4	2.845	7530	15175;15176	15175	F2	28436	0.34056	0.30692	0.19458	0.15793	0.31	0.3	0.18	0.19	0.305	0.01	0.0328	0.185	0.01	0.0541	0.607	0.000102953	0.00282592	down
4780	XP_005468573.1	interleukin enhancer-binding factor 3 isoform X3 [Oreochromis niloticus]	2726	474	0.986901	18.7705	8.27603e-06	71.091	48.87	71.091	S	VLQDMGLPT(0.013)GVELKS(0.987)PEPAVK	VLQDMGLPT(-19)GVELKS(19)PEPAVK	15	4	0.55215	10837	22139;22140	22139	F6	43061	0.37174	0.33048	0.16008	0.1377	0.34	0.33	0.15	0.17	0.335	0.01	0.0299	0.16	0.01	0.0625	0.478	0.000273677	0.00446359	down
4789	XP_005468810.1	dedicator of cytokinesis protein 7 isoform X2 [Oreochromis niloticus]	2734	33	0.998104	27.2486	0.00205886	75.819	41.099	56.205	S	DY(0.002)GS(0.998)PQLSK	DY(-27)GS(27)PQLS(-48)K	4	3	2.9078	1693	3366;3367	3366	F3	34224	0.22143	0.18797	0.31486	0.27574	0.2	0.19	0.3	0.33	0.195	0.01	0.0513	0.315	0.02	0.0635	1.616	0.000604494	0.00619525	up
4801	XP_005468816.1	hemoglobin subunit alpha-B [Oreochromis niloticus]	2736	53	0.998543	28.3596	1.61918e-16	128.38	107.38	128.38	S	TYFSHWGDLT(0.001)PS(0.999)CPQVK	T(-94)Y(-120)FS(-82)HWGDLT(-28)PS(28)CPQVK	12	3	-0.2403	10448	21356	21356	F6	44296	0.20338	0.19953	0.35158	0.24551	0.19	0.2	0.33	0.3	0.195	0.01	0.0513	0.315	0.02	0.0635	1.617	0.000604494	0.00619525	up
4820	XP_005469154.1	gastrula zinc finger protein XlCGF57.1 [Oreochromis niloticus]	2747	154	0.505361	1.64302	0.013633	51.927	29.779	51.927	S	HQPS(0.505)S(0.346)PS(0.061)T(0.087)K	HQPS(1.6)S(-1.6)PS(-9.2)T(-7.6)K	4	2	1.5758	3902	7754	7754	F3	13486	0.34603	0.28633	0.2027	0.16494	0.32	0.28	0.19	0.2	0.3	0.03	0.1	0.195	0.01	0.0513	0.653	0.00189308	0.010924	down
4848	XP_005469421.1	SLIT-ROBO Rho GTPase-activating protein 2 isoform X6 [Oreochromis niloticus]	2757	853	1	70.9287	0.0173115	70.929	24.906	70.929	S	VES(1)PQLR	VES(71)PQLR	3	2	1.0266	10616	21707	21707	F2	29673	0.21586	0.17441	0.35511	0.25462	0.2	0.17	0.33	0.31	0.185	0.02	0.1081	0.32	0.01	0.0312	1.741	0.00162758	0.010011	up
4855	XP_005469481.1	leucine-rich repeat flightless-interacting protein 1 [Oreochromis niloticus]	2759	49	0.98559	17.9107	0.0114602	47.915	18.574	47.915	S	S(0.109)DS(0.905)RAS(0.986)ILK	S(-9.7)DS(9.7)RAS(18)ILK	6	3	1.3698	8102	16421	16421	F2	31518	0.32596	0.31856	0.1893	0.16619	0.3	0.32	0.18	0.2	0.31	0.01	0.0323	0.19	0.01	0.0526	0.613	0.000851226	0.00736952	down
4858	XP_005469497.1	LIM domain and actin-binding protein 1 [Oreochromis niloticus]	2761	624	1	60.1963	0.000486383	70.197	58.604	60.196	S	GDEAAGDEGS(1)LR	GDEAAGDEGS(60)LR	10	2	-2.7232	2864	5554;5555;5556	5556	F2	23443	0.39904	0.36001	0.12686	0.11408	0.37	0.36	0.12	0.14	0.365	0.01	0.0274	0.13	0.01	0.0769	0.356	0.000184517	0.00372175	down
4863	XP_005469497.1	LIM domain and actin-binding protein 1 [Oreochromis niloticus]	2761	205	0.899846	10.5648	5.21599e-23	140.33	123.11	140.33	S	S(0.015)T(0.079)S(0.9)S(0.006)DDVEQQSSR	S(-18)T(-11)S(11)S(-22)DDVEQQS(-120)S(-130)R	3	2	-1.2978	9496	19296	19296	F1	16289	0.29243	0.37568	0.17173	0.16016	0.27	0.37	0.16	0.19	0.32	0.07	0.2188	0.175	0.02	0.1143	0.561	0.0105801	0.0312096	down
4885	XP_005469610.2	pollen-specific leucine-rich repeat extensin-like protein 1 isoform X1 [Oreochromis niloticus]	2768	459	0.999999	60.6795	1.48919e-22	137.44	112.03	137.44	S	YQNPNQKYS(1)PILDHK	Y(-110)QNPNQKY(-61)S(61)PILDHK	9	4	1.3482	11382;11408	23192;23193;23265	23192	F4	36137	0.22623	0.196	0.32676	0.25102	0.21	0.19	0.31	0.3	0.2	0.01	0.05	0.305	0.01	0.0328	1.529	0.000803144	0.00711147	up
4892	XP_019214435.1	msx2-interacting protein isoform X2 [Oreochromis niloticus]	2770	2720	0.755629	5.85968	7.22381e-06	71.073	54.388	71.073	S	KSGHPHSQFVS(0.001)S(0.001)PIGS(0.756)S(0.046)S(0.196)PK	KS(-45)GHPHS(-44)QFVS(-28)S(-28)PIGS(5.9)S(-12)S(-5.9)PK	16	4	0.35987	4924;8315	9928	9928	F5	26826	0.23279	0.18996	0.33027	0.24697	0.21	0.19	0.31	0.3	0.2	0.01	0.05	0.305	0.01	0.0328	1.529	0.000803144	0.00711147	up
4903	XP_019214435.1	msx2-interacting protein isoform X2 [Oreochromis niloticus]	2770	2913	0.913376	10.7846	3.64235e-09	117.01	105.71	117.01	S	STADSHSGHIQET(0.01)S(0.076)LS(0.913)PR	S(-110)T(-110)ADS(-95)HS(-84)GHIQET(-19)S(-11)LS(11)PR	16	4	-0.52762	9402	19128	19128	F3	23427	0.33219	0.31023	0.20425	0.15333	0.31	0.31	0.19	0.18	0.31	0	0	0.185	0.01	0.0541	0.597	5.92367e-05	0.00199272	down
4918	XP_005469802.1	protein SSUH2 homolog isoform X2 [Oreochromis niloticus]	2775	64	0.956299	15.7015	0.00295905	81.972	49.339	81.972	S	S(0.026)T(0.018)S(0.956)VPDVR	S(-16)T(-17)S(16)VPDVR	3	2	-0.24359	9506	19314	19314	F2	29042	0.32349	0.29908	0.21587	0.16156	0.3	0.3	0.2	0.19	0.3	0	0	0.195	0.01	0.0513	0.65	9.43716e-05	0.00266065	down
4925	XP_005469842.1	arfaptin-1 isoform X1 [Oreochromis niloticus]	2779	254	0.993587	22.0202	0.00973099	49.448	29.609	49.448	S	KWS(0.994)INT(0.006)YK	KWS(22)INT(-22)Y(-38)K	3	3	2.408	5056	10180	10180	F5	36987	0.32574	0.31421	0.19681	0.16324	0.3	0.31	0.18	0.2	0.305	0.01	0.0328	0.19	0.01	0.0526	0.623	0.000654596	0.00645573	down
4926	XP_013129581.1	serine/threonine-protein kinase DCLK2 isoform X3 [Oreochromis niloticus]	2780	6	1	98.5308	6.89528e-06	98.531	79.32	98.531	S	S(1)IEFEHFEER	S(99)IEFEHFEER	1	3	-1.4981	8460	17139;17140;17141	17141	F3	42881	0.31454	0.30676	0.21539	0.1518	0.29	0.3	0.2	0.18	0.295	0.01	0.0339	0.19	0.01	0.0526	0.644	0.000831056	0.00725286	down
4967	XP_005470241.1	serine/threonine-protein kinase N1 isoform X2 [Oreochromis niloticus]	2796	113	0.998142	27.3016	0.000563292	63.979	51.352	63.979	S	GGEENRDECPQS(0.998)PGAES(0.002)R	GGEENRDECPQS(27)PGAES(-27)R	12	3	-0.17189	2994	5785	5785	F1	16000	0.20322	0.17728	0.31993	0.29957	0.19	0.18	0.3	0.36	0.185	0.01	0.0541	0.33	0.04	0.1212	1.785	0.00185639	0.0108996	up
4982	XP_025764897.1	PDZ and LIM domain protein 5 isoform X1 [Oreochromis niloticus]	2802	365	0.511003	0.192993	3.72641e-05	100.77	65.755	100.77	S	VVPAS(0.511)S(0.489)FKSPAAQNK	VVPAS(0.19)S(-0.19)FKS(-34)PAAQNK	5	4	1.1032	11133;11134	22714	22714	F5	32028	0.2792	0.34561	0.20674	0.16845	0.26	0.34	0.19	0.2	0.3	0.06	0.2	0.195	0.01	0.0513	0.662	0.0127351	0.0347795	down
4993	XP_005470416.1	far upstream element-binding protein 3 [Oreochromis niloticus]	2808	519	0.989398	19.7488	2.01328e-64	162.92	145.13	109.14	S	GWGQAAS(0.989)PGS(0.01)QQTSNPDYSTWVDVYR	GWGQAAS(20)PGS(-20)QQT(-40)S(-47)NPDY(-60)S(-67)T(-66)WVDVY(-96)R	7	3	0.36951	3640	7210;7211	7210	F2	50697	0.18797	0.18422	0.3598	0.26802	0.17	0.18	0.34	0.32	0.175	0.01	0.0571	0.33	0.01	0.0303	1.887	0.000119299	0.00303771	up
4998	XP_005470420.1	starch-binding domain-containing protein 1 [Oreochromis niloticus]	2809	105	1	85.042	9.85821e-10	121.24	86.035	115.1	S	GEGS(1)LDVEDTALK	GEGS(85)LDVEDT(-85)ALK	4	3	0.91119	2922	5655;5656	5655	F2	41298	0.33794	0.3194	0.19343	0.14923	0.31	0.32	0.18	0.18	0.315	0.01	0.0317	0.18	0	0	0.572	1.11122e-05	0.000624257	down
5012	XP_025764563.1	WD repeat-containing protein 7 isoform X4 [Oreochromis niloticus]	2815	567	0.937171	11.7366	0.000969728	71.344	32.941	71.344	S	KLS(0.937)LS(0.063)DIVGK	KLS(12)LS(-12)DIVGK	3	3	0.51219	4740	9557	9557	F5	42858	0.386	0.35187	0.15851	0.10363	0.36	0.35	0.15	0.12	0.355	0.01	0.0282	0.135	0.02	0.1481	0.381	0.000656603	0.00646711	down
5025	XP_025764789.1	zinc finger protein 592 [Oreochromis niloticus]	2825	1224	0.919189	11.8669	0.000403947	53.779	33.523	53.779	S	S(0.001)DPS(0.02)QAGEPES(0.919)PHCS(0.06)K	S(-28)DPS(-17)QAGEPES(12)PHCS(-12)K	11	3	3.3201	8068	16360	16360	F2	22273	0.21897	0.19135	0.32781	0.26187	0.2	0.19	0.31	0.32	0.195	0.01	0.0513	0.315	0.01	0.0317	1.617	0.000104705	0.00282592	up
5028	XP_005470804.1	alpha-protein kinase 3 isoform X2 [Oreochromis niloticus]	2826	1740	1	48.7409	0.00366007	67.704	51.741	48.741	S	KGHS(1)PQIAR	KGHS(49)PQIAR	4	4	0.75912	3098;4615	6054;6055;9300	9300	F5	14954	0.19086	0.20743	0.30998	0.29173	0.18	0.21	0.29	0.35	0.195	0.02	0.1026	0.32	0.04	0.125	1.651	0.00588833	0.0207225	up
5031	XP_005470804.1	alpha-protein kinase 3 isoform X2 [Oreochromis niloticus]	2826	1195	0.80321	6.12243	0.000432074	85.469	65.139	85.469	S	LSSKPPT(0.196)S(0.803)PAS(0.001)LR	LS(-51)S(-45)KPPT(-6.1)S(6.1)PAS(-31)LR	8	3	1.2843	5731	11389	11389	F5	31148	0.17488	0.18569	0.36289	0.27927	0.16	0.18	0.34	0.34	0.17	0.01	0.0588	0.34	0	0	2.007	0.000255778	0.00432032	up
5033	XP_005470804.1	alpha-protein kinase 3 isoform X2 [Oreochromis niloticus]	2826	1320	0.82575	6.75677	0.00319739	56.205	35.778	56.205	S	RKS(0.826)T(0.174)LEVPK	RKS(6.8)T(-6.8)LEVPK	3	4	3.6184	7370	14844	14844	F4	28912	0.16959	0.19369	0.33324	0.30348	0.16	0.19	0.31	0.37	0.175	0.02	0.1143	0.34	0.04	0.1176	1.957	0.00260058	0.0134919	up
5049	XP_005471078.1	nucleosome assembly protein 1-like 4 isoform X2 [Oreochromis niloticus]	2832	98	0.924185	10.8646	4.16578e-39	131.96	113.2	131.96	S	DIVTGTVEPT(0.076)DEECEWHS(0.924)DRDEEEELAEEVK	DIVT(-48)GT(-42)VEPT(-11)DEECEWHS(11)DRDEEEELAEEVK	18	5	0.24299	1351	2721	2721	F3	48914	0.21631	0.20166	0.32116	0.26087	0.2	0.2	0.3	0.31	0.2	0	0	0.305	0.01	0.0328	1.525	2.48754e-05	0.00115034	up
5059	XP_013132275.1	probable JmjC domain-containing histone demethylation protein 2C isoform X5 [Oreochromis niloticus]	2837	1427	0.804823	6.44929	3.40246e-08	79.558	61.641	79.558	S	AAHGGRLS(0.805)PPT(0.182)LT(0.013)PIQPVTGSK	AAHGGRLS(6.4)PPT(-6.4)LT(-18)PIQPVT(-72)GS(-77)K	8	4	-0.75401	52	101;102	102	F6	37737	0.19118	0.22194	0.33177	0.25511	0.18	0.22	0.31	0.31	0.2	0.03	0.15	0.31	0	0	1.565	0.00463492	0.0190728	up
5081	XP_005471509.1	calcium/calmodulin-dependent protein kinase type II delta 1 chain isoform X4 [Oreochromis niloticus]	2849	423	0.710309	6.05106	6.40708e-33	99.228	89.109	99.228	S	IAWNS(0.71)T(0.176)GNS(0.069)S(0.038)CPES(0.002)ELS(0.002)QS(0.002)S(0.002)IPAAPLGSNTVAAK	IAWNS(6.1)T(-6.1)GNS(-10)S(-13)CPES(-27)ELS(-27)QS(-27)S(-27)IPAAPLGS(-68)NT(-73)VAAK	5	4	-1.062	4055	8100;8102	8100	F6	45663	0.71279	0.58404	0.37489	0.32829	0.66	0.58	0.35	0.4	0.62	0.06	0.0968	0.375	0.04	0.1067	0.607	0.00259732	0.0134919	down
5084	XP_005471509.1	calcium/calmodulin-dependent protein kinase type II delta 1 chain isoform X4 [Oreochromis niloticus]	2849	315	1	60.1183	0.0271574	60.118	35.299	60.118	S	NFS(1)VGR	NFS(60)VGR	3	2	-1.2897	6218	12367	12367	F3	31300	0.45513	0.31254	0.13463	0.097699	0.42	0.31	0.13	0.12	0.365	0.08	0.2192	0.125	0.01	0.08	0.35	0.00132011	0.00913109	down
5090	XP_019217988.1	eukaryotic elongation factor 2 kinase isoform X4 [Oreochromis niloticus]	2850	72	0.709425	3.87648	0.00847968	72.434	42.667	72.434	S	QLS(0.709)NS(0.291)LPK	QLS(3.9)NS(-3.9)LPK	3	2	4.3829	6799	13499	13499	F4	33800	0.18852	0.18942	0.39154	0.23052	0.17	0.19	0.37	0.28	0.18	0.01	0.0556	0.325	0.06	0.1846	1.811	0.00668809	0.0230243	up
5158	XP_005472409.1	acidic amino acid decarboxylase GADL1 isoform X2 [Oreochromis niloticus]	2875	72	1	59.6073	0.000509468	59.607	33.172	59.607	S	VCEWHS(1)PEQLKK	VCEWHS(60)PEQLKK	6	4	2.1123	10530;10531	21529;21530	21530	F4	35658	0.15316	0.16939	0.34212	0.33533	0.14	0.17	0.32	0.4	0.155	0.02	0.129	0.36	0.06	0.1667	2.345	0.00222602	0.0124499	up
5165	XP_005472506.1	beta-chimaerin isoform X1 [Oreochromis niloticus]	2881	190	0.958566	13.6427	0.0121524	78.377	32.995	78.377	S	IS(0.041)S(0.959)PLVR	IS(-14)S(14)PLVR	3	2	-2.8766	4378	8798	8798	F4	35553	0.14376	0.13939	0.444	0.27285	0.13	0.14	0.42	0.33	0.135	0.01	0.0741	0.375	0.06	0.16	2.782	0.00080111	0.00711147	up
5167	XP_013132469.2	uncharacterized protein LOC100702839 isoform X10 [Oreochromis niloticus]	2882	1533	0.611479	3.63245	2.60321e-48	129.18	115.13	129.18	S	GT(0.124)RPVS(0.611)APVFS(0.265)QAALMEAGIPMAPLDQPQTSTPIK	GT(-6.9)RPVS(3.6)APVFS(-3.6)QAALMEAGIPMAPLDQPQT(-110)S(-120)T(-120)PIK	6	4	0.81709	3559	7080	7080	F1	47987	0.37245	0.30859	0.1871	0.13186	0.34	0.31	0.18	0.16	0.325	0.02	0.0615	0.17	0.01	0.0588	0.524	0.000639024	0.00638519	down
5168	XP_013132469.2	uncharacterized protein LOC100702839 isoform X10 [Oreochromis niloticus]	2882	842	0.972914	15.5532	0.00108439	64.121	31.9	64.121	S	HAS(0.027)S(0.973)MIDRPAPR	HAS(-16)S(16)MIDRPAPR	4	2	-0.10819	3691	7322;7323	7323	F3	25394	0.36928	0.32637	0.1906	0.11375	0.34	0.32	0.18	0.14	0.33	0.01	0.0303	0.16	0.03	0.1875	0.485	0.00221814	0.0124151	down
5171	XP_013132469.2	uncharacterized protein LOC100702839 isoform X10 [Oreochromis niloticus]	2882	95	0.992963	21.4954	3.23871e-26	146.81	27.535	146.81	S	LFS(0.007)S(0.993)FLK	LFS(-21)S(21)FLK	4	2	0.11745	5244	10502	10502	F6	48688	0.34245	0.46895	0.10747	0.081131	0.32	0.47	0.1	0.1	0.395	0.11	0.2785	0.1	0	0	0.263	0.00115699	0.00868122	down
5182	XP_005472704.1	farnesyl pyrophosphate synthase isoform X1 [Oreochromis niloticus]	2889	68	0.999654	34.603	3.3091e-05	97.472	66.168	97.472	S	GLS(1)VIGSLR	GLS(35)VIGS(-35)LR	3	2	0.51664	3257	6382	6382	F5	44868	0.19005	0.15662	0.37643	0.2769	0.18	0.16	0.35	0.33	0.17	0.01	0.0588	0.34	0.01	0.0294	2.007	0.000360061	0.00525995	up
5217	XP_005473069.1	5'-AMP-activated protein kinase subunit beta-1 isoform X1 [Oreochromis niloticus]	2907	17	0.991269	24.1371	0.0163836	66.023	48.214	54.343	S	S(0.001)S(0.004)GS(0.004)HGERS(0.991)YR	S(-31)S(-24)GS(-24)HGERS(24)Y(-36)R	9	2	0.19994	9181	18645;18646	18645	F2	9258	0.37016	0.31115	0.17979	0.17453	0.34	0.31	0.17	0.21	0.325	0.02	0.0615	0.19	0.03	0.1579	0.586	0.00388183	0.0167272	down
5228	XP_005473138.1	nuclear receptor corepressor 2 isoform X2 [Oreochromis niloticus]	2908	1980	0.577273	7.61371	8.47081e-07	62.663	40.103	62.663	S	S(0.1)LAMS(0.081)HS(0.081)LY(0.076)RPPS(0.085)EERLS(0.577)PGQQPQSPCVK	S(-7.6)LAMS(-8.5)HS(-8.5)LY(-8.8)RPPS(-8.3)EERLS(7.6)PGQQPQS(-44)PCVK	18	4	-0.52631	8587	17357;17358	17358	F6	35786	0.17875	0.22309	0.35136	0.2468	0.16	0.22	0.33	0.3	0.19	0.04	0.2105	0.315	0.02	0.0635	1.7	0.0124912	0.0342244	up
5230	XP_005473138.1	nuclear receptor corepressor 2 isoform X2 [Oreochromis niloticus]	2908	1438	0.893461	9.23901	0.000720552	84.718	55.174	84.718	S	S(0.893)S(0.106)PLTLGSEQGGK	S(9.2)S(-9.2)PLT(-40)LGS(-64)EQGGK	1	2	0.96264	9245	18802	18802	F3	36365	0.21412	0.19335	0.33147	0.26106	0.2	0.19	0.31	0.31	0.195	0.01	0.0513	0.31	0	0	1.591	7.24941e-05	0.00228815	up
5233	XP_005473138.1	nuclear receptor corepressor 2 isoform X2 [Oreochromis niloticus]	2908	2319	0.828104	10.6045	3.63959e-05	51.242	40.438	51.242	S	Y(0.001)PS(0.024)GPVPAHS(0.828)PS(0.072)S(0.072)GQQGS(0.003)QGPGS(0.001)GPGQGR	Y(-32)PS(-15)GPVPAHS(11)PS(-11)S(-11)GQQGS(-25)QGPGS(-30)GPGQGR	10	3	-0.67803	11366	23155	23155	F5	26259	0.21553	0.19407	0.37137	0.21903	0.2	0.19	0.35	0.26	0.195	0.01	0.0513	0.305	0.06	0.1967	1.565	0.0152935	0.0389738	up
5234	XP_005473140.1	serine/threonine-protein kinase ULK2 isoform X3 [Oreochromis niloticus]	2909	625	0.817143	6.55204	0.00500623	42.679	24.314	42.679	S	RFS(0.817)DT(0.181)PS(0.002)YLNSGWR	RFS(6.6)DT(-6.6)PS(-27)Y(-35)LNS(-38)GWR	3	3	-0.80889	7187	14416	14416	F6	41129	0.28938	0.35285	0.20011	0.15767	0.27	0.35	0.19	0.19	0.31	0.06	0.1935	0.19	0	0	0.623	0.00767667	0.0245136	down
5254	XP_005473359.1	pescadillo homolog [Oreochromis niloticus]	2918	262	0.943238	12.4882	7.45618e-21	91.398	76.693	91.398	S	LDS(0.001)NAES(0.053)EPKEES(0.943)EDDY(0.003)AMNSESYLEK	LDS(-30)NAES(-12)EPKEES(12)EDDY(-26)AMNS(-49)ES(-53)Y(-53)LEK	13	4	-0.195	5171	10379;10380	10380	F3	45988	0.33961	0.29554	0.20068	0.16417	0.31	0.29	0.19	0.2	0.3	0.01	0.0333	0.195	0.01	0.0513	0.651	0.000394814	0.00528926	down
5256	XP_005473420.1	AP-1 complex subunit beta-1 isoform X3 [Oreochromis niloticus]	2920	4	0.948242	13.5131	1.97194e-07	58.674	21.981	58.674	S	T(0.042)DS(0.948)KY(0.006)FT(0.003)T(0.001)TK	T(-14)DS(14)KY(-22)FT(-26)T(-31)T(-37)K	3	2	3.9212	9771	19943	19943	F4	36427	0.30861	0.36594	0.16862	0.15682	0.28	0.36	0.16	0.19	0.32	0.06	0.1875	0.175	0.02	0.1143	0.555	0.00650456	0.0225048	down
5293	XP_013123909.1	intersectin-1 isoform X5 [Oreochromis niloticus]	2933	924	0.535347	0	5.87997e-10	81.017	65.425	46.154	S	S(0.001)AFT(0.001)PAT(0.004)MT(0.042)T(0.094)GS(0.535)S(0.535)PS(0.788)PVLGQGEK	S(-34)AFT(-30)PAT(-24)MT(-13)T(-8.9)GS(0)S(0)PS(3.9)PVLGQGEK	12	3	0.15529	7891	15965	15965	F4	41031	0.38311	0.2928	0.16924	0.15484	0.35	0.29	0.16	0.19	0.32	0.04	0.125	0.175	0.02	0.1143	0.552	0.00380198	0.0164204	down
5319	XP_025753282.1	protein FAM160B1 isoform X1 [Oreochromis niloticus]	2943	551	0.807666	6.23201	7.77983e-12	100.62	97.223	100.62	S	KLS(0.808)GS(0.192)DWLSTSPPQSPDHSK	KLS(6.2)GS(-6.2)DWLS(-53)T(-52)S(-56)PPQS(-86)PDHS(-98)K	3	4	0.21552	4735;5684	9545;9546;9547;9548	9547	F5	36698	0.35071	0.31697	0.1928	0.13952	0.32	0.31	0.18	0.17	0.315	0.01	0.0317	0.175	0.01	0.0571	0.555	7.48825e-05	0.00233707	down
5328	XP_005474073.1	golgin subfamily A member 4 isoform X2 [Oreochromis niloticus]	2947	60	1	72.4847	0.0107077	72.485	18.425	72.485	S	GALRS(1)PR	GALRS(72)PR	5	3	0.18792	2793	5394;5395	5394	F3	15067	0.1797	0.18086	0.35846	0.27876	0.17	0.18	0.34	0.34	0.175	0.01	0.0571	0.34	0	0	1.945	3.35773e-05	0.0014387	up
5335	XP_013124541.1	PHD finger protein 3 isoform X3 [Oreochromis niloticus]	2950	1592	0.998113	30.2259	0.00208772	60.167	49.415	60.161	S	HHS(0.998)DDYS(0.001)S(0.001)R	HHS(30)DDY(-37)S(-31)S(-30)R	3	3	-0.25891	3785	7508;7509;7510	7509	F2	8779	0.33686	0.32634	0.1725	0.1391	0.31	0.32	0.16	0.17	0.315	0.01	0.0317	0.165	0.01	0.0606	0.524	6.10589e-05	0.00201477	down
5353	XP_005474372.1	atlastin-2 isoform X2 [Oreochromis niloticus]	2957	599	0.990979	20.6892	0.0286854	40.801	21.189	40.801	S	AS(0.991)LT(0.008)EQGSQQTR	AS(21)LT(-21)EQGS(-34)QQT(-38)R	2	2	0.49557	823	1802	1802	F2	26509	0.31875	0.31397	0.20232	0.16496	0.29	0.31	0.19	0.2	0.3	0.01	0.0333	0.195	0.01	0.0513	0.651	0.000394814	0.00528926	down
5359	XP_005474449.1	myozenin-1 [Oreochromis niloticus]	2960	32	0.999906	42.8555	3.95603e-27	124.82	108.32	124.82	S	IITDLSHIPQDEYES(1)EPEASEFDLGTK	IIT(-43)DLS(-44)HIPQDEY(-62)ES(43)EPEAS(-60)EFDLGT(-93)K	15	4	2.9238	4203	8407	8407	F4	52320	0.41444	0.27306	0.17689	0.13561	0.38	0.27	0.17	0.16	0.325	0.08	0.2462	0.165	0.01	0.0606	0.523	0.00706566	0.0234819	down
5369	XP_013124778.1	arf-GAP domain and FG repeat-containing protein 1 isoform X10 [Oreochromis niloticus]	2964	182	0.992114	21.2818	9.98955e-05	103.79	87.927	65.043	S	HT(0.001)PPNQS(0.992)PVVS(0.007)R	HT(-33)PPNQS(21)PVVS(-21)R	7	2	0.14464	3987;8649	7979;7980;7981;7982;7983	7979	F3	18098	0.19484	0.1879	0.34301	0.2565	0.18	0.19	0.32	0.31	0.185	0.01	0.0541	0.315	0.01	0.0317	1.704	8.58764e-05	0.00253419	up
5374	XP_005474614.1	immunoglobulin superfamily member 5 isoform X2 [Oreochromis niloticus]	2967	279	1	47.0388	0.00464222	47.039	29.003	47.039	S	S(1)VDADAPGGK	S(47)VDADAPGGK	1	3	0.38428	9526	19345	19345	F2	27473	0.32287	0.31157	0.20468	0.16088	0.3	0.31	0.19	0.19	0.305	0.01	0.0328	0.19	0	0	0.623	1.65282e-05	0.000892265	down
5381	XP_005474783.1	pre-rRNA-processing protein TSR1 homolog [Oreochromis niloticus]	2970	46	0.966439	14.5941	0.00318185	65.805	27.784	65.805	S	GRVS(0.966)VT(0.034)VLTK	GRVS(15)VT(-15)VLT(-53)K	4	3	-1.7946	3406	6715	6715	F4	35929	0.35341	0.36153	0.16025	0.12481	0.33	0.36	0.15	0.15	0.345	0.02	0.058	0.15	0	0	0.436	6.11018e-05	0.00201477	down
5398	XP_005474903.1	heterogeneous nuclear ribonucleoprotein L isoform X1 [Oreochromis niloticus]	2977	121	0.972546	16.6453	0.0126233	44.294	37.761	44.294	S	IS(0.021)RPGDS(0.973)DDS(0.006)R	IS(-17)RPGDS(17)DDS(-22)R	7	3	-1.9878	4375	8792	8792	F2	20423	0.3506	0.29273	0.2197	0.13698	0.32	0.29	0.21	0.16	0.305	0.02	0.0656	0.185	0.04	0.2162	0.608	0.00888058	0.0277293	down
5417	XP_019223184.1	protein IWS1 homolog isoform X3 [Oreochromis niloticus]	2980	583	0.999485	32.8824	0.0071065	71.888	54.024	71.888	S	RLS(1)S(0.999)GGQT(0.001)PR	RLS(36)S(33)GGQT(-33)PR	4	2	-1.2977	7431	14958	14958	F2	20356	0.33677	0.30925	0.20271	0.15127	0.31	0.31	0.19	0.18	0.31	0	0	0.185	0.01	0.0541	0.597	5.92367e-05	0.00199272	down
5451	XP_005475284.1	epithelial-stromal interaction protein 1 isoform X2 [Oreochromis niloticus]	2991	194	0.738085	4.59146	0.000613808	54.15	37.656	54.15	S	KAS(0.738)S(0.256)AS(0.004)T(0.002)TAICTSSR	KAS(4.6)S(-4.6)AS(-23)T(-27)T(-38)AICT(-52)S(-52)S(-52)R	3	3	2.6997	4499	9043	9043	F4	24407	0.2055	0.19501	0.32743	0.27207	0.19	0.19	0.31	0.33	0.19	0	0	0.32	0.01	0.0312	1.685	9.05848e-05	0.00264229	up
5470	XP_005475510.1	TBC1 domain family member 4 isoform X5 [Oreochromis niloticus]	3001	542	0.900306	9.63112	0.000626424	85.864	67.704	85.864	S	SSLT(0.002)S(0.098)S(0.9)LENIFAR	S(-61)S(-57)LT(-27)S(-9.6)S(9.6)LENIFAR	6	2	0.9597	9213	18696	18696	F5	48455	0.20871	0.18125	0.37376	0.23628	0.19	0.18	0.35	0.28	0.185	0.01	0.0541	0.315	0.05	0.1587	1.704	0.00414199	0.0175002	up
5474	XP_025755540.1	DENN domain-containing protein 5B isoform X4 [Oreochromis niloticus]	3003	417	0.968584	15.3018	0.00089832	78.964	43.519	78.964	S	S(0.969)S(0.029)PGS(0.002)TSSTPGR	S(15)S(-15)PGS(-26)T(-36)S(-40)S(-41)T(-46)PGR	1	2	1.7404	9230;10221	18766	18766	F2	14330	0.13389	0.10254	0.44074	0.32283	0.12	0.1	0.41	0.39	0.11	0.01	0.0909	0.4	0.01	0.025	3.667	0.000163988	0.00346365	up
5475	XP_025755540.1	DENN domain-containing protein 5B isoform X4 [Oreochromis niloticus]	3003	418	0.676956	3.70205	0.0271379	41.227	11.754	41.227	S	S(0.289)S(0.677)PGS(0.023)T(0.006)S(0.002)S(0.002)T(0.002)PGR	S(-3.7)S(3.7)PGS(-15)T(-21)S(-25)S(-26)T(-26)PGR	2	2	0.73243	9230;10221	18765	18765	F2	13746	0.14678	0.12544	0.42327	0.30452	0.14	0.12	0.4	0.37	0.13	0.01	0.0769	0.385	0.02	0.0519	2.979	0.000210393	0.0040091	up
5492	XP_013120128.1	E3 ubiquitin-protein ligase RNF220 isoform X4 [Oreochromis niloticus]	3009	400	0.999268	31.3519	2.64132e-45	155.87	145.94	155.87	S	ES(0.001)AADS(0.999)DADLDVDGDDTLEYGK	ES(-31)AADS(31)DADLDVDGDDT(-120)LEY(-140)GK	6	3	0.76028	2264	4459	4459	F2	43627	0.22037	0.20267	0.31151	0.26544	0.2	0.2	0.29	0.32	0.2	0	0	0.305	0.02	0.0656	1.525	0.000668492	0.00650743	up
5495	XP_019203261.1	arf-GAP domain and FG repeat-containing protein 1 isoform X4 [Oreochromis niloticus]	3011	173	0.998568	28.4349	0.00214115	64.244	38.132	64.244	S	T(0.001)PLRQS(0.999)PGLAR	T(-28)PLRQS(28)PGLAR	6	3	-1.9088	10132	20720;20721	20721	F6	25844	0.15658	0.13743	0.39738	0.30862	0.14	0.14	0.37	0.37	0.14	0	0	0.37	0	0	2.643	3.50048e-14	2.65477e-10	up
5506	XP_005476210.1	elongation factor 2 [Oreochromis niloticus]	3018	500	0.648172	2.65359	0.0323298	49.06	20.263	49.06	S	FS(0.648)VS(0.352)PVVR	FS(2.7)VS(-2.7)PVVR	2	2	-0.46128	2689	5207	5207	F5	38848	0.36254	0.3114	0.17938	0.14668	0.33	0.31	0.17	0.18	0.32	0.01	0.0312	0.175	0.01	0.0571	0.547	0.000149023	0.0032682	down
5506	XP_005478746.1	elongation factor 2 [Oreochromis niloticus]	3112	500	0.648172	2.65359	0.0323298	49.06	20.263	49.06	S	FS(0.648)VS(0.352)PVVR	FS(2.7)VS(-2.7)PVVR	2	2	-0.46128	2689	5207	5207	F5	38848	0.36254	0.3114	0.17938	0.14668	0.33	0.31	0.17	0.18	0.32	0.01	0.0312	0.175	0.01	0.0571	0.547	0.000149023	0.0032682	down
5507	XP_005476210.1	elongation factor 2 [Oreochromis niloticus]	3018	502	0.58648	1.51756	0.0174867	58.433	31.544	58.433	S	FS(0.414)VS(0.586)PVVR	FS(-1.5)VS(1.5)PVVR	4	2	-0.86824	2689	5206	5206	F4	42360	0.3667	0.32593	0.16915	0.13822	0.34	0.32	0.16	0.17	0.33	0.01	0.0303	0.165	0.01	0.0606	0.501	9.66802e-05	0.00269567	down
5507	XP_005478746.1	elongation factor 2 [Oreochromis niloticus]	3112	502	0.58648	1.51756	0.0174867	58.433	31.544	58.433	S	FS(0.414)VS(0.586)PVVR	FS(-1.5)VS(1.5)PVVR	4	2	-0.86824	2689	5206	5206	F4	42360	0.3667	0.32593	0.16915	0.13822	0.34	0.32	0.16	0.17	0.33	0.01	0.0303	0.165	0.01	0.0606	0.501	9.66802e-05	0.00269567	down
5511	XP_005476235.1	cold-inducible RNA-binding protein isoform X3 [Oreochromis niloticus]	3020	169	0.778349	5.54714	0.0180171	69.812	8.1328	69.812	S	S(0.217)GS(0.778)GS(0.005)YR	S(-5.5)GS(5.5)GS(-22)Y(-63)R	3	2	0.5342	8350;8352	16900	16900	F2	12670	0.33893	0.41365	0.13864	0.11419	0.31	0.41	0.13	0.14	0.36	0.07	0.1944	0.135	0.01	0.0741	0.382	0.00137274	0.00919687	down
5526	XP_019203140.2	eukaryotic translation initiation factor 4 gamma 1 isoform X5 [Oreochromis niloticus]	3025	1027	0.880826	11.571	0.000507226	44.615	19.208	44.615	S	GS(0.881)S(0.055)GGT(0.061)GAKPAS(0.003)GDQDSGRPGTSTLNR	GS(12)S(-12)GGT(-12)GAKPAS(-25)GDQDS(-36)GRPGT(-44)S(-44)T(-44)LNR	2	4	-2.4986	3490	6941	6941	F3	23006	0.18158	0.17163	0.36849	0.2783	0.17	0.17	0.35	0.33	0.17	0	0	0.34	0.01	0.0294	2	3.27424e-05	0.00141896	up
5535	XP_005476369.1	period circadian protein homolog 2 isoform X6 [Oreochromis niloticus]	3026	651	1	51.8194	0.000641749	51.819	41.623	51.819	S	QKEQIGS(1)DVAPAVRPK	QKEQIGS(52)DVAPAVRPK	7	4	3.035	6742	13406	13406	F4	32047	0.20814	0.20052	0.29251	0.29882	0.19	0.2	0.27	0.36	0.195	0.01	0.0513	0.315	0.06	0.1905	1.617	0.0114474	0.0321426	up
5558	XP_005476384.1	rho GTPase-activating protein 21 isoform X1 [Oreochromis niloticus]	3028	546	0.990282	21.8622	1.36653e-07	103.67	83.834	48.489	S	VS(0.003)GKVS(0.99)PAGQALQQLQS(0.006)R	VS(-25)GKVS(22)PAGQALQQLQS(-22)R	6	3	1.0848	10997	22441;22442;22443	22441	F5	38319	0.19965	0.23459	0.31542	0.25716	0.18	0.23	0.3	0.31	0.205	0.04	0.1951	0.305	0.01	0.0328	1.51	0.0108911	0.0318765	up
5587	XP_019203186.1	ZZ-type zinc finger-containing protein 3 isoform X2 [Oreochromis niloticus]	3040	639	1	40.0246	0.00801477	40.025	25.818	40.025	S	AGGEDGGS(1)IEGK	AGGEDGGS(40)IEGK	8	3	-0.18445	368	791	791	F1	23959	0.33789	0.30021	0.18974	0.17216	0.31	0.3	0.18	0.21	0.305	0.01	0.0328	0.195	0.02	0.1026	0.639	0.00217124	0.0122338	down
5627	XP_005477078.1	transforming acidic coiled-coil-containing protein 3 isoform X2 [Oreochromis niloticus]	3055	582	1	55.3137	0.00439306	55.314	16.295	55.314	S	FDPLLRES(1)PK	FDPLLRES(55)PK	8	3	-0.42932	2485	4866	4866	F4	43172	0.38711	0.35098	0.13825	0.12367	0.36	0.35	0.13	0.15	0.355	0.01	0.0282	0.14	0.01	0.0714	0.395	0.000207683	0.00396742	down
5632	XP_019204355.1	kinase D-interacting substrate of 220 kDa B isoform X5 [Oreochromis niloticus]	3059	1646	0.95587	13.3567	0.0135216	64.191	20.212	64.191	S	T(0.044)IS(0.956)LGDER	T(-13)IS(13)LGDER	3	2	0.62779	9956	20334	20334	F2	35608	0.40013	0.26086	0.19973	0.13927	0.37	0.26	0.19	0.17	0.315	0.08	0.254	0.18	0.01	0.0556	0.59	0.0145748	0.0379802	down
5647	XP_013125544.1	synaptosomal-associated protein 23 isoform X3 [Oreochromis niloticus]	3065	20	0.980043	19.922	6.2628e-05	91.065	72.232	91.065	S	ANQVTDES(0.98)LES(0.01)T(0.01)RR	ANQVT(-59)DES(20)LES(-20)T(-20)RR	8	3	-2.168	659	1462	1462	F2	28185	0.36784	0.28236	0.20851	0.14129	0.34	0.28	0.2	0.17	0.31	0.04	0.129	0.185	0.02	0.1081	0.602	0.005855	0.0206874	down
5653	XP_025756685.1	uncharacterized protein LOC102076080 isoform X3 [Oreochromis niloticus]	3068	109	1	65.0605	0.000916367	70.438	53.412	65.06	S	LDDELQLS(1)PK	LDDELQLS(65)PK	8	2	4.4247	5142	10340;10341;10342	10342	F3	46807	0.36214	0.26799	0.20261	0.16726	0.33	0.27	0.19	0.2	0.3	0.04	0.1333	0.195	0.01	0.0513	0.657	0.00570946	0.0205047	down
5657	XP_005477515.1	thyroid receptor-interacting protein 11 [Oreochromis niloticus]	3069	983	0.710644	3.90924	8.6416e-23	137.69	74.4	137.69	S	LQQTVEQLSES(0.289)QS(0.711)R	LQQT(-110)VEQLS(-32)ES(-3.9)QS(3.9)R	13	3	-2.2675	5635	11225;11227	11227	F4	47188	0.35796	0.30396	0.17817	0.15991	0.33	0.3	0.17	0.19	0.315	0.02	0.0635	0.18	0.01	0.0556	0.573	0.000927141	0.00795411	down
5658	XP_019204747.1	uncharacterized protein LOC100706276 isoform X4 [Oreochromis niloticus]	3070	588	1	45.9154	0.00482084	45.915	23.037	45.915	S	KGS(1)PPLHPK	KGS(46)PPLHPK	3	4	1.4455	4635	9335	9335	F4	24236	0.38644	0.38983	0.12247	0.10127	0.36	0.39	0.11	0.12	0.375	0.02	0.0533	0.115	0.01	0.087	0.307	5.21836e-05	0.00184651	down
5687	XP_013120718.1	arf-GAP with GTPase, ANK repeat and PH domain-containing protein 1 isoform X5 [Oreochromis niloticus]	3084	310	1	44.3948	0.0138776	55.37	13.941	44.395	S	RPS(1)LFK	RPS(44)LFK	3	3	0.28028	7558	15248;15249	15249	F5	30674	0.15593	0.17323	0.37676	0.29408	0.14	0.17	0.35	0.35	0.155	0.02	0.129	0.35	0	0	2.28	0.000693614	0.00666714	up
5690	XP_005477997.1	brefeldin A-inhibited guanine nucleotide-exchange protein 2 [Oreochromis niloticus]	3085	1652	1	101.532	9.41457e-05	101.53	79.901	101.53	S	DALEES(1)EAEGR	DALEES(100)EAEGR	6	2	-0.55206	1142	2372	2372	F1	25625	0.20984	0.19449	0.35944	0.23623	0.19	0.19	0.34	0.28	0.19	0	0	0.31	0.04	0.129	1.632	0.00322778	0.0149813	up
5701	XP_025757159.1	cyclin-dependent kinase 17 isoform X2 [Oreochromis niloticus]	3086	141	1	69.0301	0.0018547	69.03	39.683	69.03	S	RIS(1)NEDINK	RIS(69)NEDINK	3	3	-1.1871	7328	14761	14761	F2	29529	0.16576	0.15073	0.42495	0.25856	0.15	0.15	0.4	0.31	0.15	0	0	0.355	0.06	0.169	2.367	0.00137561	0.00919987	up
5722	XP_005478229.1	TRAF3-interacting JNK-activating modulator [Oreochromis niloticus]	3095	71	0.848311	7.476	0.0103663	80.684	62.347	80.684	S	S(0.152)VS(0.848)PVWR	S(-7.5)VS(7.5)PVWR	3	2	-1.1212	9600	19515	19515	F4	37256	0.20718	0.17502	0.36306	0.25474	0.19	0.17	0.34	0.31	0.18	0.01	0.0556	0.325	0.02	0.0615	1.811	0.000759159	0.00685412	up
5761	XP_019206183.1	sestrin-1 isoform X2 [Oreochromis niloticus]	3109	33	0.765294	7.6031	4.7537e-05	89.507	65.125	89.507	S	S(0.102)ES(0.765)ES(0.133)DAGPTSK	S(-8.8)ES(7.6)ES(-7.6)DAGPT(-76)S(-82)K	3	3	-0.22364	8192	16584	16584	F1	19837	0.3683	0.26283	0.21128	0.15759	0.34	0.26	0.2	0.19	0.3	0.06	0.2	0.195	0.01	0.0513	0.662	0.0127351	0.0347795	down
5773	XP_025758433.1	mitotic interactor and substrate of PLK1 isoform X2 [Oreochromis niloticus]	3115	14	0.982656	17.55	2.53486e-06	102.45	84.587	94.837	S	NWVLKPLS(0.983)PT(0.017)LQPSDLR	NWVLKPLS(18)PT(-18)LQPS(-41)DLR	8	3	0.98343	6491	12892;12893;12894	12894	F6	46235	0.33663	0.32457	0.17874	0.16006	0.31	0.32	0.17	0.19	0.315	0.01	0.0317	0.18	0.01	0.0556	0.572	0.000467908	0.00528926	down
5787	XP_013122836.1	ubiquitin carboxyl-terminal hydrolase 24 isoform X3 [Oreochromis niloticus]	3122	2537	0.8935	9.23817	6.91329e-143	202.66	181.71	202.66	S	T(0.106)IS(0.893)AQDTLAYATALLNEK	T(-9.2)IS(9.2)AQDT(-47)LAY(-130)AT(-150)ALLNEK	3	3	-0.83989	9954	20330;20331	20330	F6	48683	0.31182	0.32826	0.19608	0.16384	0.29	0.33	0.18	0.2	0.31	0.03	0.0968	0.19	0.01	0.0526	0.615	0.00206884	0.0118059	down
5794	XP_005478989.1	protein PRRC2C [Oreochromis niloticus]	3124	2600	0.956093	14.5028	0.000465004	101.72	73.857	101.72	S	AS(0.001)S(0.005)T(0.034)S(0.956)PS(0.003)S(0.001)QSSK	AS(-31)S(-23)T(-15)S(15)PS(-24)S(-30)QS(-43)S(-48)K	5	2	2.7149	882	1903	1903	F2	16080	0.13745	0.15202	0.33906	0.37147	0.13	0.15	0.32	0.45	0.14	0.01	0.0714	0.385	0.09	0.2338	2.764	0.0025803	0.0134773	up
5840	XP_005479226.1	rho guanine nucleotide exchange factor 18 isoform X2 [Oreochromis niloticus]	3140	66	1	78.0879	3.67999e-05	78.088	53.195	78.088	S	AIDS(1)DGERDDDDEER	AIDS(78)DGERDDDDEER	4	3	-0.99339	459	987	987	F1	20168	0.22074	0.19315	0.35177	0.23434	0.2	0.19	0.33	0.28	0.195	0.01	0.0513	0.305	0.04	0.1311	1.565	0.00294947	0.0138592	up
5866	XP_013119637.2	LOW QUALITY PROTEIN: pleckstrin homology domain-containing family A member 7 [Oreochromis niloticus]	3147	1102	1	59.9076	0.0251791	59.908	14.54	59.908	S	NLS(1)QGER	NLS(60)QGER	3	2	0.57176	6298	12518	12518	F2	18676	0.3012	0.34094	0.22037	0.16403	0.28	0.34	0.21	0.2	0.31	0.04	0.129	0.205	0.01	0.0488	0.667	0.00578346	0.0206626	down
5873	XP_013119750.1	fibrinogen alpha chain [Oreochromis niloticus]	3148	319	0.890514	11.7953	2.49748e-13	79.898	70.677	66.828	S	GRGDADT(0.059)FGFGGGS(0.891)QS(0.044)LGQPS(0.001)T(0.003)S(0.003)HVSTK	GRGDADT(-12)FGFGGGS(12)QS(-13)LGQPS(-31)T(-25)S(-25)HVS(-36)T(-41)K	14	3	0.031993	2855;3389	5535;6677;6680;6682	6682	F6	35294	0.27854	0.33734	0.1909	0.16255	0.26	0.34	0.18	0.2	0.3	0.06	0.2	0.19	0.01	0.0526	0.645	0.0124549	0.0341373	down
5874	XP_013119750.1	fibrinogen alpha chain [Oreochromis niloticus]	3148	321	0.865622	8.65253	4.40905e-21	91.869	66.461	91.869	S	GRGDADTFGFGGGS(0.118)QS(0.866)LGQPS(0.004)T(0.005)S(0.006)HVSTK	GRGDADT(-46)FGFGGGS(-8.7)QS(8.7)LGQPS(-23)T(-22)S(-21)HVS(-33)T(-38)K	16	4	-0.51999	2855;3389	6678;6679	6678	F5	34223	0.33367	0.33545	0.16415	0.16672	0.31	0.33	0.15	0.2	0.32	0.01	0.0312	0.175	0.04	0.2286	0.547	0.0054432	0.0198901	down
5879	XP_013119750.1	fibrinogen alpha chain [Oreochromis niloticus]	3148	407	0.980996	20.025	3.57351e-07	115.42	91.736	77.391	S	TVHLS(0.002)S(0.002)T(0.002)KGS(0.981)VS(0.01)GNT(0.003)K	T(-54)VHLS(-27)S(-27)T(-27)KGS(20)VS(-20)GNT(-25)K	10	3	0.0055054	10394	21232;21233	21233	F4	27395	0.31612	0.31575	0.20195	0.16617	0.29	0.31	0.19	0.2	0.3	0.01	0.0333	0.195	0.01	0.0513	0.651	0.000394814	0.00528926	down
5887	XP_019222238.1	reticulon-4 isoform X5 [Oreochromis niloticus]	3150	122	1	82.6092	2.03322e-16	82.609	64.909	82.609	S	IAPEPEPAPES(1)DALPAVEPR	IAPEPEPAPES(83)DALPAVEPR	11	2	3.8129	4047	8085;8086	8086	F3	47595	0.18958	0.17927	0.37712	0.25403	0.17	0.18	0.35	0.31	0.175	0.01	0.0571	0.33	0.03	0.0909	1.887	0.000498811	0.00550652	up
5889	XP_019222238.1	reticulon-4 isoform X5 [Oreochromis niloticus]	3150	621	0.616417	5.07045	0.000218543	44.969	32.889	44.969	S	LDIQQPPPLQAPT(0.192)T(0.192)HS(0.616)PVCKPEEPAAK	LDIQQPPPLQAPT(-5.1)T(-5.1)HS(5.1)PVCKPEEPAAK	16	5	-1.4079	5155	10360	10360	F5	38176	0.39109	0.38028	0.11947	0.10916	0.36	0.38	0.11	0.13	0.37	0.01	0.027	0.12	0.01	0.0833	0.325	0.000198912	0.00390421	down
5897	XP_013120311.2	neural-cadherin [Oreochromis niloticus]	3156	2895	1	40.0448	0.00789369	40.045	19.716	40.045	S	FQALS(1)EMY(1)DR	FQALS(40)EMY(40)DR	5	2	2.9601	2634	5128	5128	F2	21799	0.37212	0.27408	0.21299	0.14082	0.34	0.27	0.2	0.17	0.305	0.05	0.1639	0.185	0.02	0.1081	0.615	0.00889209	0.0277293	down
5927	XP_013120948.1	apoptotic chromatin condensation inducer in the nucleus [Oreochromis niloticus]	3170	1177	0.812171	7.02202	0.000553116	52.866	38.394	52.866	S	S(0.812)S(0.161)PGT(0.019)S(0.004)S(0.004)AEGEQESGTVAGR	S(7)S(-7)PGT(-16)S(-24)S(-24)AEGEQES(-47)GT(-48)VAGR	1	2	0.11573	9231	18768	18768	F1	21210	0.17544	0.17787	0.37065	0.27603	0.16	0.18	0.35	0.33	0.17	0.01	0.0588	0.34	0.01	0.0294	2.007	0.000360061	0.00525995	up
5928	XP_013120948.1	apoptotic chromatin condensation inducer in the nucleus [Oreochromis niloticus]	3170	1178	0.811374	6.33632	1.99862e-84	176.42	141.11	176.42	S	S(0.189)S(0.811)PGTSSAEGEQESGTVAGR	S(-6.3)S(6.3)PGT(-52)S(-71)S(-83)AEGEQES(-150)GT(-150)VAGR	2	2	-0.63958	9231	18770	18770	F2	24076	0.16972	0.15959	0.38853	0.28215	0.16	0.16	0.36	0.34	0.16	0	0	0.35	0.01	0.0286	2.188	2.06589e-05	0.00106583	up
5964	XP_013121587.2	sister chromatid cohesion protein PDS5 homolog B [Oreochromis niloticus]	3182	1251	1	67.9465	3.62323e-32	103.17	88.583	103.17	S	ATANTTAAADSEDPWDEDNRPEDEQNS(1)PPK	AT(-88)ANT(-84)T(-84)AAADS(-68)EDPWDEDNRPEDEQNS(68)PPK	27	4	0.89018	912	1955	1955	F2	38780	0.36701	0.28097	0.20019	0.15183	0.34	0.28	0.19	0.18	0.31	0.04	0.129	0.185	0.01	0.0541	0.603	0.0031329	0.0145856	down
5992	XP_013122265.1	sickle tail protein [Oreochromis niloticus]	3194	1574	0.982081	17.3883	0.028172	44.447	9.6393	44.447	S	S(0.018)PS(0.982)LKK	S(-17)PS(17)LKK	3	3	-2.5444	8927	18143	18143	F5	35670	0.19174	0.16837	0.38319	0.25669	0.18	0.17	0.36	0.31	0.175	0.01	0.0571	0.335	0.04	0.1194	1.916	0.000790639	0.00710451	up
6052	XP_013124236.1	cyclin-K isoform X2 [Oreochromis niloticus]	3221	324	0.820141	6.6261	0.00106857	68.283	59.069	68.283	S	KTS(0.001)PQGGS(0.82)PS(0.178)R	KT(-33)S(-29)PQGGS(6.6)PS(-6.6)R	8	3	0.28801	4995	10063	10063	F3	13808	0.19322	0.20721	0.31249	0.28708	0.18	0.21	0.29	0.35	0.195	0.02	0.1026	0.32	0.04	0.125	1.651	0.00588833	0.0207225	up
6080	XP_013124450.1	eukaryotic translation initiation factor 3 subunit A [Oreochromis niloticus]	3225	584	1	53.0277	0.00325554	66.784	34.033	53.028	S	LES(1)LNIQR	LES(53)LNIQR	3	2	-0.71974	2242;5220	4427;10470	10470	F3	43688	0.33922	0.29431	0.20119	0.16528	0.31	0.29	0.19	0.2	0.3	0.01	0.0333	0.195	0.01	0.0513	0.651	0.000394814	0.00528926	down
6098	XP_013124905.2	synaptic vesicle membrane protein VAT-1 homolog [Oreochromis niloticus]	3234	2	0.832235	6.95546	4.51441e-06	54.501	33.66	54.501	S	S(0.832)GEEDPT(0.168)QQQQPEQEK	S(7)GEEDPT(-7)QQQQPEQEK	1	3	0.0076534	8293	16793	16793	F1	24064	0.33478	0.30482	0.21709	0.1433	0.31	0.3	0.2	0.17	0.305	0.01	0.0328	0.185	0.02	0.1081	0.607	0.00185125	0.0108996	down
6102	XP_019218052.1	receptor-type tyrosine-protein phosphatase epsilon isoform X6 [Oreochromis niloticus]	3236	5	0.976621	17.6496	0.0130636	45.077	23.571	45.077	S	KNS(0.977)FS(0.017)S(0.007)FR	KNS(18)FS(-18)S(-22)FR	3	3	1.8175	4778	9639	9639	F5	29358	0.16246	0.17264	0.37412	0.29078	0.15	0.17	0.35	0.35	0.16	0.01	0.0625	0.35	0	0	2.196	0.000212535	0.00402967	up
6109	XP_013125067.3	LOW QUALITY PROTEIN: formin-like protein 1 [Oreochromis niloticus]	3238	194	0.876452	8.50909	0.00213971	63.682	35.514	63.682	S	S(0.124)AERS(0.876)MEDLTK	S(-8.5)AERS(8.5)MEDLT(-53)K	5	3	0.20128	7881	15937	15937	F2	34497	0.21516	0.17649	0.37237	0.23599	0.2	0.18	0.35	0.28	0.19	0.01	0.0526	0.315	0.05	0.1587	1.662	0.00589993	0.0207537	up
6131	XP_013125163.1	F-actin-monooxygenase MICAL2 isoform X6 [Oreochromis niloticus]	3242	811	0.968759	14.9548	0.0044926	53.754	32.503	53.754	S	T(0.031)FS(0.969)LPSVRPNR	T(-15)FS(15)LPS(-35)VRPNR	3	3	-1.7985	9853	20111	20111	F6	38388	0.19269	0.20294	0.35294	0.25143	0.18	0.2	0.33	0.3	0.19	0.01	0.0526	0.315	0.02	0.0635	1.662	0.00114554	0.00868122	up
6134	XP_013125183.1	protein GRINL1A [Oreochromis niloticus]	3244	349	0.682139	3.31635	0.0127929	43.813	27.669	43.813	S	EVHDEGAQLS(0.682)S(0.318)EED	EVHDEGAQLS(3.3)S(-3.3)EED	10	2	0.98731	2401	4706	4706	F1	25372	0.296	0.33844	0.22171	0.14384	0.27	0.34	0.21	0.17	0.305	0.05	0.1639	0.19	0.03	0.1579	0.631	0.0136463	0.0366607	down
6144	XP_013125553.1	serine/threonine-protein kinase PAK 2 isoform X3 [Oreochromis niloticus]	3250	138	0.998413	28.0716	0.00302141	66.621	29.43	66.621	S	YLS(0.998)FS(0.002)DK	Y(-45)LS(28)FS(-28)DK	3	3	0.099771	11330;11331	23087;23088	23087	F4	43438	0.20272	0.19016	0.31873	0.28839	0.19	0.19	0.3	0.35	0.19	0	0	0.325	0.04	0.1231	1.711	0.00124435	0.00881978	up
6155	XP_013125731.1	signal recognition particle subunit SRP72 [Oreochromis niloticus]	3253	617	0.942506	13.0958	6.23991e-25	113.65	99.412	113.65	S	TAS(0.046)S(0.943)PPT(0.009)S(0.002)PRPGSASGSSTAPASGVVPPR	T(-43)AS(-13)S(13)PPT(-20)S(-27)PRPGS(-45)AS(-50)GS(-55)S(-54)T(-54)APAS(-65)GVVPPR	4	3	-0.042335	9720;9721	19809;19810;19811;19812;19820;19821;19822;19823;19824;19826;19827;19828;19829;19830;19831;19832;19833;19834	19822	F6	28959	0.6549	0.60646	0.43779	0.2848	0.6	0.6	0.41	0.34	0.6	0	0	0.375	0.05	0.1333	0.625	0.00306287	0.0143654	down
6156	XP_013125731.1	signal recognition particle subunit SRP72 [Oreochromis niloticus]	3253	621	0.888494	10.1625	6.23991e-25	100.71	87.561	62.02	S	T(0.019)AS(0.088)S(0.867)PPT(0.131)S(0.888)PRPGS(0.002)AS(0.002)GS(0.001)S(0.001)T(0.001)APASGVVPPR	T(-17)AS(-11)S(11)PPT(-10)S(10)PRPGS(-27)AS(-27)GS(-32)S(-32)T(-32)APAS(-37)GVVPPR	8	3	-1.0438	9720;9721	19826;19827;19828;19829;19830;19831;19832;19833;19834	19834	F6	29316	0.36591	0.32678	0.18071	0.10986	0.34	0.32	0.17	0.13	0.33	0.01	0.0303	0.15	0.03	0.2	0.455	0.00211221	0.0120399	down
6160	XP_013125810.1	pleckstrin homology-like domain family B member 2 isoform X5 [Oreochromis niloticus]	3255	231	0.955493	13.3228	1.53718e-06	83.245	43.221	83.245	S	KYS(0.955)AGS(0.044)LSGMTTGGHSR	KY(-51)S(13)AGS(-13)LS(-44)GMT(-72)T(-76)GGHS(-80)R	3	3	1.8915	5065	10189	10189	F5	30227	0.1879	0.17877	0.38071	0.25263	0.17	0.18	0.36	0.3	0.175	0.01	0.0571	0.33	0.04	0.1212	1.888	0.00143378	0.00934979	up
6163	XP_013125810.1	pleckstrin homology-like domain family B member 2 isoform X5 [Oreochromis niloticus]	3255	618	0.993912	22.4145	0.0260685	46.706	33.658	46.706	S	SFAPT(0.006)PS(0.994)PR	S(-34)FAPT(-22)PS(22)PR	7	2	0.022914	8222	16647	16647	F5	27644	0.18591	0.20511	0.35092	0.25806	0.17	0.2	0.33	0.31	0.185	0.02	0.1081	0.32	0.01	0.0312	1.741	0.00162758	0.010011	up
6166	XP_013125810.1	pleckstrin homology-like domain family B member 2 isoform X5 [Oreochromis niloticus]	3255	201	0.833283	9.28354	0.00492855	40.983	25.952	40.983	S	T(0.104)PS(0.02)S(0.045)GGAAS(0.833)MPS(0.615)S(0.382)PR	T(-9.3)PS(-17)S(-13)GGAAS(9.3)MPS(2.2)S(-2.2)PR	9	2	-0.90035	10163	20774	20774	F2	17602	0.22194	0.19119	0.33295	0.25392	0.2	0.19	0.31	0.31	0.195	0.01	0.0513	0.31	0	0	1.591	7.24941e-05	0.00228815	up
6167	XP_013125810.1	pleckstrin homology-like domain family B member 2 isoform X5 [Oreochromis niloticus]	3255	204	0.615471	2.17516	0.000336037	66.246	38.91	40.983	S	T(0.104)PS(0.02)S(0.045)GGAAS(0.833)MPS(0.615)S(0.382)PR	T(-9.3)PS(-17)S(-13)GGAAS(9.3)MPS(2.2)S(-2.2)PR	12	2	-0.90035	10163	20771;20774	20774	F2	17602	0.4143	0.402	0.64813	0.53557	0.38	0.4	0.61	0.64	0.39	0.01	0.0256	0.625	0.02	0.032	1.603	0.000173585	0.0035389	up
6168	XP_013125810.1	pleckstrin homology-like domain family B member 2 isoform X5 [Oreochromis niloticus]	3255	205	0.994331	22.4407	3.88222e-84	175.38	154.72	175.38	S	TPSSGGAASMPS(0.006)S(0.994)PR	T(-130)PS(-130)S(-100)GGAAS(-60)MPS(-22)S(22)PR	13	2	-1.0592	10163	20772;20773;20775;20776	20776	F3	26619	0.20448	0.20395	0.32503	0.25514	0.19	0.2	0.31	0.31	0.195	0.01	0.0513	0.31	0	0	1.591	7.24941e-05	0.00228815	up
6178	XP_013126057.2	transcription initiation factor TFIID subunit 3 [Oreochromis niloticus]	3258	205	0.983396	17.7252	0.00045972	71.692	41.122	71.692	S	MY(0.017)PGLS(0.983)PEWGLEPR	MY(-18)PGLS(18)PEWGLEPR	6	2	0.12546	6143	12229	12229	F5	48347	0.22015	0.20344	0.31257	0.26384	0.2	0.2	0.29	0.32	0.2	0	0	0.305	0.02	0.0656	1.525	0.000668492	0.00650743	up
6200	XP_013126432.2	LOW QUALITY PROTEIN: neuroblast differentiation-associated protein AHNAK [Oreochromis niloticus]	3269	209	0.999993	52.8789	3.26549e-05	99.161	82.811	99.161	S	HES(1)GDGSSHIR	HES(53)GDGS(-53)S(-58)HIR	3	3	0.29216	3727	7384;7385	7384	F1	12761	0.30807	0.39027	0.15331	0.15161	0.28	0.39	0.14	0.18	0.335	0.08	0.2388	0.16	0.03	0.1875	0.491	0.00883391	0.0276388	down
6225	XP_013126653.1	plasma membrane calcium-transporting ATPase 1 isoform X1 [Oreochromis niloticus]	3273	1190	1	91.9524	2.21156e-32	142.94	121.74	142.94	S	IEDS(1)EPHIPLIDDTDAEDDAPTK	IEDS(92)EPHIPLIDDT(-92)DAEDDAPT(-140)K	4	4	0.42614	4099;4100	8200;8201;8202;8203;8204;8205;8206	8200	F3	50230	0.21572	0.16386	0.34963	0.26809	0.2	0.16	0.33	0.32	0.18	0.03	0.1667	0.325	0.01	0.0308	1.828	0.00272897	0.0135715	up
6233	XP_013126731.1	DET1- and DDB1-associated protein 1 [Oreochromis niloticus]	3274	95	0.919591	10.5839	0.00176415	68.536	60.723	64.55	S	T(0.08)DS(0.92)QEMNEDS	T(-11)DS(11)QEMNEDS(-47)	3	2	-0.81665	9773	19945;19946;19947	19947	F1	18482	0.32196	0.30958	0.20003	0.16843	0.3	0.31	0.19	0.2	0.305	0.01	0.0328	0.195	0.01	0.0513	0.639	0.00013465	0.00307587	down
6238	XP_013126838.1	tumor necrosis factor receptor superfamily member 6 [Oreochromis niloticus]	3277	339	0.662952	4.3181	0.00198459	82.489	75.092	55.232	S	RS(0.245)S(0.663)PS(0.092)NNPASNC	RS(-4.3)S(4.3)PS(-8.6)NNPAS(-47)NC	3	2	-0.79667	7714;9263	15558	15558	F3	13357	0.21554	0.19608	0.32301	0.26537	0.2	0.19	0.3	0.32	0.195	0.01	0.0513	0.31	0.01	0.0323	1.591	0.000294998	0.00462245	up
6255	XP_013127046.1	NPC1-like intracellular cholesterol transporter 1 [Oreochromis niloticus]	3283	1328	0.999994	52.1098	2.74587e-64	158.62	142.22	158.62	S	QVYDNIS(1)YEGNEIKQDPYSNTVDESGSK	QVY(-86)DNIS(52)Y(-52)EGNEIKQDPY(-72)S(-74)NT(-80)VDES(-110)GS(-120)K	7	4	0.11072	7033;7034	14090;14091;14093	14093	F4	43095	0.31025	0.30578	0.18563	0.17891	0.29	0.3	0.17	0.22	0.295	0.01	0.0339	0.195	0.04	0.2051	0.661	0.0111165	0.0318765	down
6256	XP_013127047.2	inactive carboxypeptidase-like protein X2 [Oreochromis niloticus]	3284	1160	1	45.0222	0.0198226	45.022	6.3081	45.022	S	LS(1)PEQRR	LS(45)PEQRR	2	3	-0.27126	5715	11362	11362	F3	19527	0.20055	0.21655	0.33891	0.24398	0.18	0.22	0.32	0.29	0.2	0.03	0.15	0.305	0.02	0.0656	1.541	0.00708792	0.0234819	up
6271	XP_013127268.2	LOW QUALITY PROTEIN: OTU domain-containing protein 5 [Oreochromis niloticus]	3290	549	0.986821	18.7443	0.000254834	91.065	76.547	91.065	S	EREPSPDS(0.013)S(0.987)	EREPS(-57)PDS(-19)S(19)	9	2	-1.4487	2230	4404	4404	F1	14362	0.38829	0.35566	0.13682	0.11924	0.36	0.35	0.13	0.14	0.355	0.01	0.0282	0.135	0.01	0.0741	0.38	2.98013e-05	0.00133736	down
6274	XP_013127276.1	6-phosphofructo-2-kinase/fructose-2,6-bisphosphatase isoform X2 [Oreochromis niloticus]	3291	174	0.512536	0.2257	1.68998e-11	90.694	67.365	90.694	S	LS(0.487)S(0.513)PDY(0.001)AGCDKEEAVADFLK	LS(-0.23)S(0.23)PDY(-28)AGCDKEEAVADFLK	3	4	-0.13292	5734	11393	11393	F4	50206	0.33582	0.29786	0.19729	0.16903	0.31	0.3	0.19	0.2	0.305	0.01	0.0328	0.195	0.01	0.0513	0.639	0.00013465	0.00307587	down
6304	XP_013127374.1	serine/arginine repetitive matrix protein 1 isoform X2 [Oreochromis niloticus]	3294	751	0.889176	9.04609	6.69478e-23	135.73	100.82	135.73	S	KES(0.111)DS(0.889)DVENTLDDLEK	KES(-9)DS(9)DVENT(-41)LDDLEK	5	4	0.71113	4576	9235	9235	F2	45326	0.31691	0.31129	0.2055	0.16629	0.29	0.31	0.19	0.2	0.3	0.01	0.0333	0.195	0.01	0.0513	0.651	0.000394814	0.00528926	down
6339	XP_013127374.1	serine/arginine repetitive matrix protein 1 isoform X2 [Oreochromis niloticus]	3294	745	0.999486	33.0762	7.13578e-08	69.356	47.958	62.393	S	SSGAAVTGDTQENQAAEEDRDS(0.999)R	S(-59)S(-58)GAAVT(-47)GDT(-33)QENQAAEEDRDS(33)R	22	3	-0.81526	9163	18606;18607	18606	F1	20700	0.33491	0.33065	0.19146	0.16999	0.31	0.33	0.18	0.2	0.32	0.01	0.0312	0.19	0.01	0.0526	0.594	0.000677975	0.00655002	down
6340	XP_013127407.1	BSD domain-containing protein 1 [Oreochromis niloticus]	3295	303	0.997076	25.3278	9.53749e-06	112.08	89.205	112.08	S	LT(0.003)EAS(0.997)LEDVVNK	LT(-25)EAS(25)LEDVVNK	5	3	0.42667	5763	11487	11487	F3	48994	0.30819	0.33427	0.20128	0.15625	0.28	0.33	0.19	0.19	0.305	0.04	0.1311	0.19	0	0	0.627	0.00220195	0.0123426	down
6347	XP_013127480.1	dystrobrevin beta isoform X3 [Oreochromis niloticus]	3299	530	0.928803	12.8131	2.15545e-11	103.63	77.486	79.426	S	AQAAGSSHSS(0.004)PS(0.018)RPS(0.929)PS(0.049)AVR	AQAAGS(-33)S(-33)HS(-34)S(-24)PS(-17)RPS(13)PS(-13)AVR	15	3	-0.086148	725	1607;1608;1609	1608	F4	19530	0.1484	0.16531	0.3823	0.28913	0.14	0.16	0.36	0.35	0.15	0.01	0.0667	0.355	0.01	0.0282	2.377	0.000206714	0.00395889	up
6365	XP_013127783.1	spectrin beta chain, non-erythrocytic 1 isoform X5 [Oreochromis niloticus]	3309	2283	0.999871	38.6182	0.000279597	72.315	53.487	72.315	S	GS(1)GDS(0.941)PGAQRPLS(0.059)R	GS(39)GDS(12)PGAQRPLS(-12)R	2	2	-1.6761	3429;3430	6770	6770	F2	22370	0.17689	0.18693	0.36681	0.26938	0.16	0.19	0.34	0.32	0.175	0.02	0.1143	0.33	0.01	0.0303	1.899	0.00121292	0.00868122	up
6366	XP_013127783.1	spectrin beta chain, non-erythrocytic 1 isoform X5 [Oreochromis niloticus]	3309	2286	0.999351	31.8744	0.000279597	96.464	75	55.839	S	GS(0.001)GDS(0.999)PGAQR	GS(-32)GDS(32)PGAQR	5	2	2.1276	3429;3430	6764;6765;6766;6767;6768;6769;6770	6764	F1	10412	0.3714	0.387	0.73178	0.50656	0.34	0.38	0.69	0.61	0.36	0.03	0.0833	0.65	0.06	0.0923	1.811	0.00115125	0.00868122	up
6367	XP_013127783.1	spectrin beta chain, non-erythrocytic 1 isoform X5 [Oreochromis niloticus]	3309	2206	0.999972	45.4863	0.00730194	52.693	18.314	52.693	S	KGS(1)IGFYK	KGS(45)IGFY(-45)K	3	3	0.82415	4630	9328	9328	F4	35714	0.32876	0.31142	0.19387	0.16596	0.3	0.31	0.18	0.2	0.305	0.01	0.0328	0.19	0.01	0.0526	0.623	0.000654596	0.00645573	down
6376	XP_019206034.1	epiplakin isoform X2 [Oreochromis niloticus]	3312	217	0.962694	14.1501	4.19836e-77	176.87	95.893	176.87	S	GIS(0.963)S(0.037)TQLLESK	GIS(14)S(-14)T(-35)QLLES(-120)K	3	2	1.7388	3150;4616	6190;6191;6192;6193;6194;9301;9302;9303;9304;9305	6192	F4	42269	0.36403	0.25149	0.21564	0.1458	0.34	0.25	0.2	0.18	0.295	0.06	0.2034	0.19	0.01	0.0526	0.659	0.0196263	0.0457847	down
6378	XP_019206034.1	epiplakin isoform X2 [Oreochromis niloticus]	3312	638	1	59.1551	0.000426673	74.987	45.647	59.155	S	KFS(1)VDEAVK	KFS(59)VDEAVK	3	3	2.0261	4599	9271;9272;9273	9273	F4	36381	0.3403	0.28526	0.2005	0.16527	0.31	0.28	0.19	0.2	0.295	0.02	0.0678	0.195	0.01	0.0513	0.663	0.00108529	0.00868122	down
6379	XP_019206034.1	epiplakin isoform X2 [Oreochromis niloticus]	3312	73	1	84.2893	5.54218e-05	84.289	41.205	84.289	S	KLS(1)VEDAVK	KLS(84)VEDAVK	3	4	-0.2238	4751	9584;9585	9585	F3	37778	0.36369	0.28076	0.18857	0.16699	0.34	0.28	0.18	0.2	0.31	0.04	0.129	0.19	0.01	0.0526	0.619	0.00469677	0.0192647	down
6381	XP_019206034.1	epiplakin isoform X2 [Oreochromis niloticus]	3312	1524	0.615136	2.03663	6.39896e-05	104.41	82.359	104.41	S	KQVS(0.385)AS(0.615)ELFESK	KQVS(-2)AS(2)ELFES(-73)K	6	4	2.1217	4873;7022	9822;9823	9823	F4	39552	0.19381	0.17239	0.29114	0.34266	0.18	0.17	0.27	0.41	0.175	0.01	0.0571	0.34	0.1	0.2941	1.944	0.0132461	0.0358017	up
6403	XP_013128349.1	eukaryotic translation initiation factor 5 [Oreochromis niloticus]	3320	225	0.764833	5.1219	0.0133203	40.137	26.966	40.137	S	NLT(0.235)LS(0.765)EDLEKPLEDR	NLT(-5.1)LS(5.1)EDLEKPLEDR	5	3	1.2443	6300	12525	12525	F3	49759	0.333	0.3546	0.18789	0.12451	0.31	0.35	0.18	0.15	0.33	0.03	0.0909	0.165	0.02	0.1212	0.502	0.00160305	0.0099164	down
6409	XP_013128419.1	nuclear factor 1 X-type isoform X2 [Oreochromis niloticus]	3321	289	0.928754	11.1566	4.92968e-23	136.7	66.014	136.7	S	SLT(0.071)S(0.929)PPSTSSTK	S(-51)LT(-11)S(11)PPS(-46)T(-43)S(-51)S(-55)T(-63)K	4	2	3.3676	8736	17676	17676	F4	30157	0.18241	0.16417	0.38666	0.26676	0.17	0.16	0.36	0.32	0.165	0.01	0.0606	0.34	0.03	0.0882	2.062	0.000325951	0.00498389	up
6410	XP_019215104.1	E3 ubiquitin/ISG15 ligase TRIM25 isoform X3 [Oreochromis niloticus]	3323	561	1	50.2222	0.00385757	50.222	33.649	50.222	S	RPHS(1)AAGGHK	RPHS(50)AAGGHK	4	3	0.89804	7525	15166	15166	F3	8547	0.19699	0.19998	0.31355	0.28948	0.18	0.2	0.29	0.35	0.19	0.01	0.0526	0.32	0.04	0.125	1.689	0.00362218	0.0158882	up
6411	XP_019215104.1	E3 ubiquitin/ISG15 ligase TRIM25 isoform X3 [Oreochromis niloticus]	3323	96	0.999999	61.1658	0.000283517	78.234	59.454	78.234	S	SEDNLNEEES(1)EEER	S(-61)EDNLNEEES(61)EEER	10	2	-0.023584	8143	16515	16515	F1	23910	0.31991	0.32484	0.2239	0.13135	0.29	0.32	0.21	0.16	0.305	0.02	0.0656	0.185	0.04	0.2162	0.608	0.00888058	0.0277293	down
6414	XP_013128565.1	zinc finger protein 37 [Oreochromis niloticus]	3326	357	1	99.5357	6.80756e-11	126.26	105.6	126.26	S	S(1)VDQDFEAESAVTGK	S(100)VDQDFEAES(-100)AVT(-120)GK	1	3	0.020487	9534	19352;19353	19352	F2	42932	0.3467	0.30928	0.17958	0.16444	0.32	0.31	0.17	0.2	0.315	0.01	0.0317	0.185	0.02	0.1081	0.587	0.00153382	0.00963755	down
6421	XP_013128591.1	E3 ubiquitin-protein ligase HUWE1 isoform X9 [Oreochromis niloticus]	3327	2800	1	43.9912	0.0109644	43.991	19.648	43.991	S	RAS(1)GAEQAR	RAS(44)GAEQAR	3	3	0.99487	7078	14178	14178	F5	8274	0.33054	0.33971	0.19849	0.15666	0.3	0.34	0.19	0.19	0.32	0.03	0.0938	0.19	0	0	0.596	0.000714825	0.00680142	down
6446	XP_013128840.1	beta-adducin isoform X3 [Oreochromis niloticus]	3337	440	1	69.2076	2.52194e-23	139.77	98.529	139.77	S	VSQEQAS(1)PGHQR	VS(-69)QEQAS(69)PGHQR	7	2	0.52601	11024	22508;22509	22509	F2	15572	0.2023	0.19579	0.37421	0.22771	0.19	0.19	0.35	0.27	0.19	0	0	0.31	0.06	0.1935	1.632	0.00765244	0.0244568	up
6451	XP_025764030.1	vacuolar protein sorting-associated protein 13C isoform X7 [Oreochromis niloticus]	3338	761	0.793335	5.8419	0	299.64	260.46	299.64	S	SSTSSFS(0.207)S(0.793)LEEIMDR	S(-150)S(-150)T(-120)S(-82)S(-65)FS(-5.8)S(5.8)LEEIMDR	8	2	-0.059744	9392	19095;19096;19097	19095	F3	52255	0.32113	0.34155	0.20875	0.12857	0.3	0.34	0.2	0.15	0.32	0.03	0.0938	0.175	0.04	0.2286	0.549	0.00665116	0.0229388	down
6452	XP_013128875.1	uncharacterized protein LOC100712247 isoform X3 [Oreochromis niloticus]	3339	213	0.999935	41.8381	0.000449173	74.133	52.626	74.133	S	DAS(1)PQIVPLTQAR	DAS(42)PQIVPLT(-42)QAR	3	2	-1.2051	1156	2398	2398	F4	39797	0.19497	0.207	0.34455	0.25347	0.18	0.21	0.32	0.31	0.195	0.02	0.1026	0.315	0.01	0.0317	1.625	0.00178675	0.0106531	up
6454	XP_013128875.1	uncharacterized protein LOC100712247 isoform X3 [Oreochromis niloticus]	3339	200	0.589375	2.97846	0.00946251	88.358	22.007	88.358	S	S(0.114)S(0.589)S(0.297)PAPR	S(-7.1)S(3)S(-3)PAPR	2	2	1.9021	9339	19012	19012	F1	10517	0.066354	0.082448	0.47915	0.37205	0.06	0.08	0.45	0.45	0.07	0.01	0.1429	0.45	0	0	6.562	0.000191477	0.00385189	up
6458	XP_019202582.1	histidine-rich glycoprotein isoform X2 [Oreochromis niloticus]	3341	352	1	53.9678	0.00208554	78.516	34.708	53.968	S	GS(1)FHPLR	GS(54)FHPLR	2	3	-1.239	3162;3163;3427	6221;6222;6223;6758;6759;6760;6761	6761	F5	27196	0.36285	0.40608	0.13173	0.099342	0.33	0.4	0.12	0.12	0.365	0.05	0.137	0.12	0	0	0.332	0.000279998	0.00453741	down
6466	XP_025755532.1	microtubule-associated serine/threonine-protein kinase 2 isoform X3 [Oreochromis niloticus]	3342	872	0.993984	22.1808	0.00352209	66.795	43.965	66.795	S	S(0.006)WMVGS(0.994)PEILR	S(-22)WMVGS(22)PEILR	6	2	0.80077	9626	19552	19552	F5	46459	0.19727	0.17511	0.377	0.25062	0.18	0.17	0.35	0.3	0.175	0.01	0.0571	0.325	0.04	0.1231	1.859	0.000981542	0.00834531	up
6469	XP_025753946.1	serine-rich adhesin for platelets isoform X8 [Oreochromis niloticus]	3344	922	0.750594	4.78502	0.000349062	67.646	45.773	67.646	S	RNS(0.751)FS(0.249)QIPSGLVK	RNS(4.8)FS(-4.8)QIPS(-56)GLVK	3	3	0.58502	7466	15048	15048	F6	38378	0.20759	0.19656	0.32505	0.2708	0.19	0.2	0.31	0.33	0.195	0.01	0.0513	0.32	0.01	0.0312	1.642	0.000229537	0.0040399	up
6476	XP_013129311.1	arf-GAP with Rho-GAP domain, ANK repeat and PH domain-containing protein 1 isoform X3 [Oreochromis niloticus]	3348	227	0.658796	4.6269	8.06839e-23	138.87	98.953	138.87	S	FTLPPVQT(0.114)S(0.659)GS(0.227)PK	FT(-95)LPPVQT(-7.6)S(4.6)GS(-4.6)PK	9	2	3.5028	2703;2704	5237	5237	F6	41205	0.22089	0.19756	0.31967	0.26189	0.2	0.2	0.3	0.32	0.2	0	0	0.31	0.01	0.0323	1.55	0.000168981	0.00346365	up
6495	XP_019200662.1	protein furry homolog isoform X7 [Oreochromis niloticus]	3357	1889	0.531086	0.540722	3.28378e-05	86.803	61.417	86.803	S	AS(0.531)S(0.469)PEFLTSFK	AS(0.54)S(-0.54)PEFLT(-56)S(-64)FK	2	3	1.3576	867	1880	1880	F4	48486	0.19734	0.20901	0.30537	0.28827	0.18	0.21	0.29	0.35	0.195	0.02	0.1026	0.32	0.04	0.125	1.651	0.00588833	0.0207225	up
6502	XP_013130030.1	nucleolar GTP-binding protein 2 [Oreochromis niloticus]	3362	154	1	83.6916	7.0677e-05	83.692	59.31	83.692	S	KRPS(1)LVVGDVK	KRPS(84)LVVGDVK	4	4	0.6113	4889	9864	9864	F4	33123	0.32827	0.30062	0.20249	0.16862	0.3	0.3	0.19	0.2	0.3	0	0	0.195	0.01	0.0513	0.65	9.43716e-05	0.00266065	down
6511	XP_013130089.1	IQ motif and SEC7 domain-containing protein 1 isoform X3 [Oreochromis niloticus]	3363	260	0.999999	59.2292	3.49825e-156	203.29	162.29	159.41	S	SLAES(1)IDDALNCR	S(-59)LAES(59)IDDALNCR	5	3	-1.2135	8580	17346;17347	17346	F3	48951	0.20006	0.20932	0.33328	0.25733	0.18	0.21	0.31	0.31	0.195	0.02	0.1026	0.31	0	0	1.599	0.00185483	0.0108996	up
6511	XP_019205095.1	IQ motif and SEC7 domain-containing protein 1 isoform X7 [Oreochromis niloticus]	3520	360	0.999999	59.2292	3.49825e-156	203.29	162.29	159.41	S	SLAES(1)IDDALNCR	S(-59)LAES(59)IDDALNCR	5	3	-1.2135	8580	17346;17347	17346	F3	48951	0.20006	0.20932	0.33328	0.25733	0.18	0.21	0.31	0.31	0.195	0.02	0.1026	0.31	0	0	1.599	0.00185483	0.0108996	up
6511	XP_019214106.1	IQ motif and SEC7 domain-containing protein 1 isoform X9 [Oreochromis niloticus]	3665	383	0.999999	59.2292	3.49825e-156	203.29	162.29	159.41	S	SLAES(1)IDDALNCR	S(-59)LAES(59)IDDALNCR	5	3	-1.2135	8580	17346;17347	17346	F3	48951	0.20006	0.20932	0.33328	0.25733	0.18	0.21	0.31	0.31	0.195	0.02	0.1026	0.31	0	0	1.599	0.00185483	0.0108996	up
6512	XP_013130089.1	IQ motif and SEC7 domain-containing protein 1 isoform X3 [Oreochromis niloticus]	3363	113	0.888275	9.10103	6.28861e-31	145.43	114.04	145.43	S	S(0.109)LS(0.888)ES(0.002)YELSADLQDK	S(-9.1)LS(9.1)ES(-26)Y(-95)ELS(-77)ADLQDK	3	2	0.68741	8686	17558;17559	17559	F3	49845	0.31213	0.3355	0.19963	0.15274	0.29	0.33	0.19	0.18	0.31	0.03	0.0968	0.185	0.01	0.0541	0.599	0.00105566	0.00849911	down
6512	XP_019205095.1	IQ motif and SEC7 domain-containing protein 1 isoform X7 [Oreochromis niloticus]	3520	213	0.888275	9.10103	6.28861e-31	145.43	114.04	145.43	S	S(0.109)LS(0.888)ES(0.002)YELSADLQDK	S(-9.1)LS(9.1)ES(-26)Y(-95)ELS(-77)ADLQDK	3	2	0.68741	8686	17558;17559	17559	F3	49845	0.31213	0.3355	0.19963	0.15274	0.29	0.33	0.19	0.18	0.31	0.03	0.0968	0.185	0.01	0.0541	0.599	0.00105566	0.00849911	down
6529	XP_013130249.1	sphingosine kinase 2 [Oreochromis niloticus]	3368	412	0.835609	7.14735	0.0101867	42.464	29.833	42.464	S	T(0.161)CS(0.836)DMGIS(0.003)EQR	T(-7.1)CS(7.1)DMGIS(-24)EQR	3	2	0.52516	9740	19876	19876	F2	22137	0.20127	0.19728	0.3445	0.25695	0.19	0.2	0.32	0.31	0.195	0.01	0.0513	0.315	0.01	0.0317	1.617	0.000104705	0.00282592	up
6541	XP_019221266.1	dmX-like protein 1 isoform X3 [Oreochromis niloticus]	3371	1229	0.582573	4.27733	0.00251957	66.045	44.511	66.045	S	S(0.133)RT(0.867)IS(0.583)VGGS(0.218)T(0.191)AT(0.008)DQK	S(-8.2)RT(8.2)IS(4.3)VGGS(-4.3)T(-4.9)AT(-19)DQK	5	3	0.22911	9120	18520;18521	18521	F2	30466	0.31131	0.32353	0.21464	0.15053	0.29	0.32	0.2	0.18	0.305	0.02	0.0656	0.19	0.01	0.0526	0.625	0.00148718	0.00937557	down
6548	XP_025757076.1	protein kinase C-binding protein 1 isoform X5 [Oreochromis niloticus]	3376	646	0.997272	26.0623	2.02754e-12	81.18	66.914	81.18	S	AAAAT(0.018)S(0.089)AAEQDS(0.896)DS(0.997)ERELVIDLGDEHGGR	AAAAT(-17)S(-10)AAEQDS(10)DS(26)ERELVIDLGDEHGGR	14	4	-2.6504	3	7	7	F3	47282	0.21815	0.19769	0.34144	0.24271	0.2	0.2	0.32	0.29	0.2	0	0	0.305	0.02	0.0656	1.525	0.000668492	0.00650743	up
6549	XP_025757076.1	protein kinase C-binding protein 1 isoform X5 [Oreochromis niloticus]	3376	358	0.997463	25.9464	2.86067e-05	82.515	62.134	82.515	S	FNFDIT(0.003)AS(0.997)PK	FNFDIT(-26)AS(26)PK	8	3	0.31942	2606	5075	5075	F5	44672	0.1778	0.16571	0.36547	0.29103	0.16	0.16	0.34	0.35	0.16	0	0	0.345	0.01	0.029	2.157	2.91554e-06	0.000170088	up
6558	XP_013130517.1	microtubule-associated protein 1S [Oreochromis niloticus]	3378	516	0.993388	21.7677	0.000832001	74.46	29.383	74.46	S	RADS(0.993)RES(0.007)LK	RADS(22)RES(-22)LK	4	4	2.3043	7051	14127;14128	14127	F2	20794	0.19574	0.18364	0.33473	0.28589	0.18	0.18	0.31	0.34	0.18	0	0	0.325	0.02	0.0615	1.806	0.00020363	0.00395889	up
6637	XP_025762748.1	ADP-ribosylation factor-binding protein GGA3 isoform X3 [Oreochromis niloticus]	3405	87	0.978353	16.7252	0.00695893	49.929	26.078	49.929	S	T(0.001)LIPS(0.978)PPT(0.021)RPK	T(-31)LIPS(17)PPT(-17)RPK	5	3	0.99502	10016	20439	20439	F5	34394	0.16812	0.17083	0.37755	0.2835	0.15	0.17	0.35	0.34	0.16	0.01	0.0625	0.345	0.01	0.029	2.165	0.0002438	0.00416437	up
6646	XP_013131669.1	phosphatidylinositol 4-kinase alpha isoform X2 [Oreochromis niloticus]	3409	231	0.999605	34.0391	7.19205e-08	102.45	84.086	102.45	S	SILPSSLLTVCQGDS(1)LKR	S(-81)ILPS(-73)S(-70)LLT(-34)VCQGDS(34)LKR	15	4	-1.3657	8474	17167;17168	17168	F2	49612	0.34011	0.28946	0.22555	0.14488	0.31	0.29	0.21	0.17	0.3	0.01	0.0333	0.19	0.03	0.1579	0.634	0.00548126	0.0198901	down
6647	XP_013131688.1	solute carrier family 12 member 5 isoform X5 [Oreochromis niloticus]	3410	1512	0.941954	12.095	0.000226165	101.53	86.378	101.53	S	LKHS(0.942)NT(0.059)NS(0.998)VEDS(0.001)TV	LKHS(12)NT(-12)NS(29)VEDS(-29)T(-49)V	4	3	0.30376	3947;5420	10834;10835;10836;10837	10835	F2	33021	0.40691	0.33794	0.80511	0.45003	0.37	0.34	0.76	0.54	0.355	0.02	0.0563	0.65	0.16	0.2462	1.834	0.0101337	0.0303292	up
6648	XP_013131688.1	solute carrier family 12 member 5 isoform X5 [Oreochromis niloticus]	3410	1516	0.997758	29.3227	5.16777e-10	120.55	92.224	101.53	S	LKHS(0.942)NT(0.059)NS(0.998)VEDS(0.001)TV	LKHS(12)NT(-12)NS(29)VEDS(-29)T(-49)V	8	3	0.30376	3947;5420	7871;10834;10835;10836;10838	10835	F2	33021	0.60131	0.50995	1.2091	0.67962	0.55	0.51	1.14	0.82	0.53	0.03	0.0566	0.98	0.23	0.2347	1.852	0.00856855	0.0270171	up
6661	XP_019220193.1	oxidation resistance protein 1 isoform X6 [Oreochromis niloticus]	3415	107	0.887185	10.3028	6.89272e-102	184.02	144.29	184.02	S	VVS(0.083)S(0.887)T(0.03)SEEEEALTEK	VVS(-10)S(10)T(-15)S(-37)EEEEALT(-130)EK	4	2	-1.644	11149	22750;22751	22751	F2	42050	0.32267	0.29986	0.19452	0.18295	0.3	0.3	0.18	0.22	0.3	0	0	0.2	0.03	0.15	0.666	0.00573198	0.0205538	down
6689	XP_013132563.1	protein capicua homolog isoform X2 [Oreochromis niloticus]	3426	1599	0.622265	5.68743	2.13353e-08	95.996	74.867	95.996	S	S(0.016)S(0.004)LPS(0.026)S(0.164)S(0.622)PS(0.168)IIHSDSSSAK	S(-16)S(-22)LPS(-14)S(-5.8)S(5.7)PS(-5.7)IIHS(-51)DS(-59)S(-64)S(-63)AK	7	3	-1.1239	9211	18694	18694	F4	33828	0.22249	0.20121	0.32265	0.25365	0.2	0.2	0.3	0.31	0.2	0	0	0.305	0.01	0.0328	1.525	2.48754e-05	0.00115034	up
6694	XP_013132749.1	heterogeneous nuclear ribonucleoprotein C isoform X4 [Oreochromis niloticus]	3428	228	0.994093	25.4444	3.35372e-08	87.509	63.907	87.509	S	S(0.003)S(0.003)KPEPGEVS(0.994)PLHS(0.001)STSSK	S(-26)S(-25)KPEPGEVS(25)PLHS(-33)S(-46)T(-51)S(-56)S(-61)K	10	4	2.8444	9200	18681	18681	F3	30440	0.2046	0.17739	0.37174	0.24627	0.19	0.18	0.35	0.3	0.185	0.01	0.0541	0.325	0.04	0.1231	1.758	0.00127261	0.00897811	up
6703	XP_013133062.1	lysosome membrane protein 2 isoform X1 [Oreochromis niloticus]	3434	506	0.852831	8.30587	2.20062e-74	135.41	117	134.04	S	DDTAYTPVSDKT(0.001)DES(0.126)S(0.853)ET(0.02)PASQPMK	DDT(-67)AY(-100)T(-60)PVS(-36)DKT(-30)DES(-8.3)S(8.3)ET(-16)PAS(-35)QPMK	16	4	0.69056	1194	2490	2490	F3	34942	0.22007	0.20268	0.30861	0.26863	0.2	0.2	0.29	0.32	0.2	0	0	0.305	0.02	0.0656	1.525	0.000668492	0.00650743	up
6704	XP_013133062.1	lysosome membrane protein 2 isoform X1 [Oreochromis niloticus]	3434	485	0.999999	62.1619	1.66766e-23	141.97	99.652	141.97	S	IDFTEAFHS(1)FATAK	IDFT(-62)EAFHS(62)FAT(-64)AK	9	3	-0.23506	4070;7309	8123;8124;14723;14724	8123	F6	48085	0.41302	0.37867	0.11479	0.093521	0.38	0.38	0.11	0.11	0.38	0	0	0.11	0	0	0.289	1.28508e-11	6.0913e-09	down
6708	XP_019205523.1	E3 ubiquitin-protein ligase MIB2 isoform X4 [Oreochromis niloticus]	3437	243	0.997375	25.798	7.68787e-23	138.28	117.89	106.51	S	LGEHAELQRQES(0.997)ADGHS(0.003)FQQGDK	LGEHAELQRQES(26)ADGHS(-26)FQQGDK	12	5	-2.3115	5277;6631	10559;13173	10559	F3	33393	0.34019	0.36226	0.16226	0.13529	0.31	0.36	0.15	0.16	0.335	0.04	0.1194	0.155	0.01	0.0645	0.465	0.000495052	0.00548099	down
6709	XP_019200631.1	coiled-coil domain-containing protein 9 isoform X4 [Oreochromis niloticus]	3439	114	0.999428	32.4224	6.47879e-05	84.297	54.043	84.297	S	GQS(0.001)DGRS(0.999)PPRR	GQS(-32)DGRS(32)PPRR	7	4	0.11704	3367;3368	6630;6631;6632;6633;6634;6635;6636;6637	6637	F5	7737	0.20256	0.19236	0.29169	0.2566	0.19	0.19	0.27	0.31	0.19	0	0	0.29	0.03	0.1034	1.526	0.00183307	0.0108271	up
6711	XP_025754064.1	Golgi SNAP receptor complex member 1 isoform X3 [Oreochromis niloticus]	3442	139	1	72.8912	0.00151717	72.891	42.002	72.891	S	EREDLLGS(1)VR	EREDLLGS(73)VR	8	3	-0.81519	2228	4402	4402	F2	37395	0.34421	0.36764	0.157	0.13115	0.32	0.37	0.15	0.16	0.345	0.04	0.1159	0.155	0.01	0.0645	0.452	0.000421388	0.00528926	down
6712	XP_019201176.1	transport and Golgi organization protein 1 homolog isoform X3 [Oreochromis niloticus]	3444	1729	1	123.189	1.24029e-10	123.19	110.31	123.19	S	RAPLFRPNS(1)GQPAGPR	RAPLFRPNS(120)GQPAGPR	9	4	-1.5033	690;7064	1526;14150	14150	F6	28077	0.1924	0.19261	0.36714	0.2561	0.18	0.19	0.34	0.31	0.185	0.01	0.0541	0.325	0.02	0.0615	1.758	0.000359485	0.00525995	up
6717	XP_019201176.1	transport and Golgi organization protein 1 homolog isoform X3 [Oreochromis niloticus]	3444	1765	1	57.8017	0.000505624	77.593	60.157	57.802	S	RPPS(1)APVAR	RPPS(58)APVAR	4	3	-0.37197	7545	15206;15207;15208;15209;15210	15210	F5	19386	0.19455	0.20943	0.36562	0.25507	0.18	0.21	0.34	0.31	0.195	0.02	0.1026	0.325	0.02	0.0615	1.677	0.00220751	0.0123647	up
6722	XP_019201397.1	deleted in malignant brain tumors 1 protein isoform X1 [Oreochromis niloticus]	3450	1230	0.995565	24.0523	3.24168e-11	126.4	102.6	67.251	S	NNQLY(0.002)EPCT(0.998)PS(0.996)PEQS(0.005)K	NNQLY(-30)EPCT(30)PS(24)PEQS(-24)K	11	3	-0.23633	6318;6319	12562;12563;12564	12563	F3	36824	0.6525	0.59856	0.42403	0.32491	0.6	0.59	0.4	0.39	0.595	0.01	0.0168	0.395	0.01	0.0253	0.664	2.18685e-05	0.00112061	down
6724	XP_019201397.1	deleted in malignant brain tumors 1 protein isoform X1 [Oreochromis niloticus]	3450	517	1	100.145	2.28504e-17	105.49	82.096	105.05	S	RPS(1)FGENNCGHGEDAGVICSATIR	RPS(100)FGENNCGHGEDAGVICS(-100)AT(-100)IR	3	4	-3.2174	7555	15241;15242;15243;15244	15242	F5	33321	0.32396	0.33985	0.18275	0.15087	0.3	0.34	0.17	0.18	0.32	0.03	0.0938	0.175	0.01	0.0571	0.549	0.000628181	0.00628513	down
6729	XP_019201639.1	serine/threonine-protein phosphatase 2A 56 kDa regulatory subunit alpha isoform [Oreochromis niloticus]	3453	30	0.962398	15.2703	0.0119764	59.57	43.316	59.57	S	KS(0.009)QGS(0.962)S(0.029)QYR	KS(-20)QGS(15)S(-15)QY(-45)R	5	2	2.5443	4941	9968	9968	F3	15656	0.205	0.197	0.34011	0.25789	0.19	0.2	0.32	0.31	0.195	0.01	0.0513	0.315	0.01	0.0317	1.617	0.000104705	0.00282592	up
6733	XP_019202085.1	sodium-coupled neutral amino acid transporter 4 isoform X2 [Oreochromis niloticus]	3456	14	0.999997	55.8598	1.72292e-87	177.73	151.41	90.518	S	KVS(1)T(1)VADDDS(1)LDEQLTEPTDCEK	KVS(56)T(56)VADDDS(34)LDEQLT(-34)EPT(-51)DCEK	3	4	-0.10269	5041;11040	10139;10151;10154;10156;10157;10158	10157	F2	43625	1.01639	1.00392	0.5404	0.43928	0.94	1	0.51	0.53	0.97	0.04	0.0412	0.52	0.01	0.0192	0.537	8.57423e-05	0.00253419	down
6733	XP_019202086.1	sodium-coupled neutral amino acid transporter 4 isoform X3 [Oreochromis niloticus]	3457	14	0.999997	55.8598	1.72292e-87	177.73	151.41	90.518	S	KVS(1)T(1)VADDDS(1)LDEQLTEPTDCEK	KVS(56)T(56)VADDDS(34)LDEQLT(-34)EPT(-51)DCEK	3	4	-0.10269	5041;11040	10139;10151;10154;10156;10157;10158	10157	F2	43625	1.01639	1.00392	0.5404	0.43928	0.94	1	0.51	0.53	0.97	0.04	0.0412	0.52	0.01	0.0192	0.537	8.57423e-05	0.00253419	down
6734	XP_019202085.1	sodium-coupled neutral amino acid transporter 4 isoform X2 [Oreochromis niloticus]	3456	21	1	68.7742	1.72292e-87	177.73	151.41	165.34	S	KVS(0.346)T(0.654)VADDDS(1)LDEQLTEPTDCEK	KVS(-2.8)T(2.8)VADDDS(69)LDEQLT(-69)EPT(-100)DCEK	10	4	0.68365	5041;11040	10135;10136;10137;10138;10145;10146;10147;10148;10149;10150;10151;10152;10153;10154;10155;10156;10157;10158;22534;22535;22536;22537;22538;22539;22540;22541;22542;22543;22544	10146	F2	42488	0.99419	0.88478	0.614	0.47416	0.92	0.88	0.58	0.57	0.9	0.03	0.0333	0.575	0.01	0.0174	0.639	6.3191e-05	0.00206569	down
6734	XP_019202086.1	sodium-coupled neutral amino acid transporter 4 isoform X3 [Oreochromis niloticus]	3457	21	1	68.7742	1.72292e-87	177.73	151.41	165.34	S	KVS(0.346)T(0.654)VADDDS(1)LDEQLTEPTDCEK	KVS(-2.8)T(2.8)VADDDS(69)LDEQLT(-69)EPT(-100)DCEK	10	4	0.68365	5041;11040	10135;10136;10137;10138;10145;10146;10147;10148;10149;10150;10151;10152;10153;10154;10155;10156;10157;10158;22534;22535;22536;22537;22538;22539;22540;22541;22542;22543;22544	10146	F2	42488	0.99419	0.88478	0.614	0.47416	0.92	0.88	0.58	0.57	0.9	0.03	0.0333	0.575	0.01	0.0174	0.639	6.3191e-05	0.00206569	down
6770	XP_019202484.1	E3 ubiquitin-protein ligase RNF14 [Oreochromis niloticus]	3472	222	0.993008	22.7468	1.52218e-13	80.36	60.981	80.36	S	ALS(0.993)PEPALQNQT(0.005)AHT(0.002)PDVTILQASEFK	ALS(23)PEPALQNQT(-23)AHT(-28)PDVT(-44)ILQAS(-74)EFK	3	4	-1.1782	599	1312	1312	F5	46667	0.20988	0.21316	0.31082	0.26614	0.19	0.21	0.29	0.32	0.2	0.01	0.05	0.305	0.02	0.0656	1.529	0.00188559	0.0108996	up
6793	XP_019203553.1	desmoglein-2 [Oreochromis niloticus]	3494	1067	0.993906	24.5512	3.20675e-08	89.979	61.329	89.979	S	AQGFSVGS(0.001)HS(0.001)S(0.003)LGS(0.994)NEEAK	AQGFS(-34)VGS(-29)HS(-30)S(-25)LGS(25)NEEAK	14	3	0.038535	738	1628	1628	F4	34505	0.2004	0.21125	0.32002	0.26833	0.18	0.21	0.3	0.32	0.195	0.02	0.1026	0.31	0.01	0.0323	1.6	0.00234857	0.0127316	up
6841	XP_019205217.2	ubiquitin carboxyl-terminal hydrolase 19 isoform X2 [Oreochromis niloticus]	3526	201	0.816307	6.55478	9.90128e-07	77.51	56.277	69.72	S	TPHLQPQPPS(0.18)S(0.816)PAHS(0.002)ES(0.001)R	T(-53)PHLQPQPPS(-6.6)S(6.6)PAHS(-25)ES(-30)R	11	4	-1.8447	10121	20701;20702;20703	20703	F4	24499	0.21109	0.1771	0.34141	0.2704	0.19	0.18	0.32	0.33	0.185	0.01	0.0541	0.325	0.01	0.0308	1.758	7.09436e-05	0.00227982	up
6861	XP_019205751.1	phosphatidylinositol 4,5-bisphosphate 3-kinase catalytic subunit gamma isoform [Oreochromis niloticus]	3537	344	1	57.1357	0.000567113	57.136	26.308	57.136	S	DLDDIFMIS(1)LWDCNR	DLDDIFMIS(57)LWDCNR	9	3	1.2374	1386	2780	2780	F2	48178	0.34837	0.40435	0.11891	0.12837	0.32	0.4	0.11	0.15	0.36	0.06	0.1667	0.13	0.03	0.2308	0.366	0.00265074	0.0134919	down
6879	XP_019206394.1	F-actin-uncapping protein LRRC16A isoform X3 [Oreochromis niloticus]	3551	1053	0.999673	34.851	0.0312642	41.54	23.809	41.54	S	LS(1)FKIPSGK	LS(35)FKIPS(-35)GK	2	3	0.12933	5679	11295	11295	F6	39858	0.33787	0.30957	0.19872	0.15384	0.31	0.31	0.19	0.19	0.31	0	0	0.19	0	0	0.613	2.1952e-11	6.40322e-09	down
6884	XP_019206548.1	syntaxin-12 [Oreochromis niloticus]	3556	132	0.999772	40.7299	0.00477277	58.914	46.287	46.362	S	AGS(1)RLS(0.995)ADDS(0.003)S(0.002)RDEK	AGS(41)RLS(26)ADDS(-26)S(-26)RDEK	3	4	-2.3377	404	854;855	855	F2	24213	0.42585	0.38946	0.1116	0.073087	0.39	0.39	0.1	0.09	0.39	0	0	0.095	0.01	0.1053	0.243	2.03357e-05	0.00106583	down
6885	XP_019206548.1	syntaxin-12 [Oreochromis niloticus]	3556	135	0.995159	26.1063	0.000614648	58.914	46.287	46.362	S	AGS(1)RLS(0.995)ADDS(0.003)S(0.002)RDEK	AGS(41)RLS(26)ADDS(-26)S(-26)RDEK	6	4	-2.3377	404;5663	854;855;856	855	F2	24213	0.71027	0.67587	0.35756	0.256297	0.65	0.67	0.34	0.31	0.66	0.01	0.0152	0.325	0.02	0.0615	0.493	0.000132205	0.00307587	down
6886	XP_019206548.1	syntaxin-12 [Oreochromis niloticus]	3556	139	0.727846	4.3038	8.23168e-05	86.803	44.085	43.813	S	LS(0.002)ADDS(0.728)S(0.27)RDEK	LS(-26)ADDS(4.3)S(-4.3)RDEK	6	3	0.22034	404;5663	11267;11268	11267	F2	25990	0.19479	0.19757	0.3498	0.25784	0.18	0.2	0.33	0.31	0.19	0.01	0.0526	0.32	0.01	0.0312	1.689	0.000671851	0.00650743	up
6935	XP_025759796.1	protein TANC1 isoform X7 [Oreochromis niloticus]	3584	1437	0.965422	14.5082	3.43928e-79	159.65	148.65	159.65	S	GGLGGAAAASSQAS(0.034)GGHES(0.965)DQEQDEGQEDPSEHSLAR	GGLGGAAAAS(-42)S(-35)QAS(-15)GGHES(15)DQEQDEGQEDPS(-110)EHS(-120)LAR	19	4	-1.7921	3021	5908;5909	5909	F3	31953	0.20621	0.21403	0.32318	0.25658	0.19	0.21	0.3	0.31	0.2	0.01	0.05	0.305	0.01	0.0328	1.529	0.000803144	0.00711147	up
6944	XP_019208315.1	protein NLRC3-like isoform X4 [Oreochromis niloticus]	3587	654	0.993553	21.989	1.16823e-15	132.97	105.32	132.97	S	RFS(0.994)DEELS(0.006)SR	RFS(22)DEELS(-22)S(-38)R	3	3	-0.70346	7182	14405;14406	14406	F2	32232	0.30959	0.33193	0.20777	0.15071	0.29	0.33	0.2	0.18	0.31	0.03	0.0968	0.19	0.01	0.0526	0.615	0.00206884	0.0118059	down
6944	XP_025766054.1	protein NLRC3 isoform X1 [Oreochromis niloticus]	3595	552	0.993553	21.989	1.16823e-15	132.97	105.32	132.97	S	RFS(0.994)DEELS(0.006)SR	RFS(22)DEELS(-22)S(-38)R	3	3	-0.70346	7182	14405;14406	14406	F2	32232	0.30959	0.33193	0.20777	0.15071	0.29	0.33	0.2	0.18	0.31	0.03	0.0968	0.19	0.01	0.0526	0.615	0.00206884	0.0118059	down
6944	XP_025759138.1	NACHT, LRR and PYD domains-containing protein 12 isoform X14 [Oreochromis niloticus]	3626	464	0.993553	21.989	1.16823e-15	132.97	105.32	132.97	S	RFS(0.994)DEELS(0.006)SR	RFS(22)DEELS(-22)S(-38)R	3	3	-0.70346	7182	14405;14406	14406	F2	32232	0.30959	0.33193	0.20777	0.15071	0.29	0.33	0.2	0.18	0.31	0.03	0.0968	0.19	0.01	0.0526	0.615	0.00206884	0.0118059	down
6944	XP_025759713.1	NLR family CARD domain-containing protein 3 [Oreochromis niloticus]	3909	162	0.993553	21.989	1.16823e-15	132.97	105.32	132.97	S	RFS(0.994)DEELS(0.006)SR	RFS(22)DEELS(-22)S(-38)R	3	3	-0.70346	7182	14405;14406	14406	F2	32232	0.30959	0.33193	0.20777	0.15071	0.29	0.33	0.2	0.18	0.31	0.03	0.0968	0.19	0.01	0.0526	0.615	0.00206884	0.0118059	down
6952	XP_019208627.1	kalirin isoform X3 [Oreochromis niloticus]	3593	2387	0.988982	20.348	0.00241982	84.738	42.663	84.738	S	S(0.009)LS(0.989)WNT(0.002)LR	S(-20)LS(20)WNT(-27)LR	3	2	-0.079573	8726	17657	17657	F5	41598	0.21676	0.20224	0.31315	0.26785	0.2	0.2	0.29	0.32	0.2	0	0	0.305	0.02	0.0656	1.525	0.000668492	0.00650743	up
6974	XP_019208971.1	target of Nesh-SH3 isoform X3 [Oreochromis niloticus]	3598	844	0.603157	1.81811	0.00673885	54.608	40.09	54.608	S	KLPKS(0.603)PS(0.397)K	KLPKS(1.8)PS(-1.8)K	5	4	2.5674	4722	9516	9516	F4	26563	0.18912	0.19066	0.30356	0.31666	0.17	0.19	0.29	0.38	0.18	0.01	0.0556	0.335	0.06	0.1791	1.867	0.00536884	0.0197945	up
6975	XP_019209006.1	uncharacterized protein LOC109197705 [Oreochromis niloticus]	3600	179	1	41.4482	0.0262142	41.448	13.706	41.448	S	DFRKS(1)PK	DFRKS(41)PK	5	4	-1.5839	1228	2541	2541	F4	24603	0.23161	0.19147	0.32723	0.26029	0.21	0.19	0.31	0.31	0.2	0.01	0.05	0.31	0	0	1.554	0.000623878	0.00628513	up
6988	XP_019210355.2	cyclin-dependent kinase 18 [Oreochromis niloticus]	3613	45	0.795145	5.88999	0.000783032	72.175	39.551	72.175	S	RAS(0.795)LS(0.205)DIGFGK	RAS(5.9)LS(-5.9)DIGFGK	3	3	3.4597	7084	14187	14187	F4	40224	0.21587	0.20024	0.34463	0.23925	0.2	0.2	0.32	0.29	0.2	0	0	0.305	0.02	0.0656	1.525	0.000668492	0.00650743	up
7013	XP_025764502.1	LOW QUALITY PROTEIN: phosphorylase b kinase regulatory subunit alpha, liver isoform [Oreochromis niloticus]	3629	722	1	130.247	1.22889e-16	130.25	110.38	130.25	S	S(1)LNLLDVPHPQHGPQAK	S(130)LNLLDVPHPQHGPQAK	1	4	-0.2905	8657	17473	17473	F5	37444	0.32385	0.30365	0.19087	0.18163	0.3	0.3	0.18	0.22	0.3	0	0	0.2	0.03	0.15	0.666	0.00573198	0.0205538	down
7020	XP_019212600.1	interleukin-1 receptor accessory protein isoform X2 [Oreochromis niloticus]	3632	433	0.645312	7.37045	0.00524524	55.461	30.324	55.461	S	S(0.645)S(0.118)S(0.118)S(0.118)EALK	S(7.4)S(-7.4)S(-7.4)S(-7.4)EALK	1	3	3.55	9357	19047	19047	F2	25255	0.199	0.19738	0.35757	0.24605	0.18	0.2	0.34	0.3	0.19	0.01	0.0526	0.32	0.03	0.0938	1.689	0.00159815	0.00990225	up
7029	XP_019213143.2	LOW QUALITY PROTEIN: serine/arginine repetitive matrix protein 2 [Oreochromis niloticus]	3637	1180	0.537767	0.858971	0.000587354	53.342	34.746	53.342	S	DS(0.001)S(0.001)HAPPS(0.538)GGRGS(0.441)QS(0.018)DS(0.001)R	DS(-27)S(-27)HAPPS(0.86)GGRGS(-0.86)QS(-15)DS(-27)R	8	3	-0.074344	1580	3166	3166	F2	10073	0.31597	0.30788	0.22057	0.15557	0.29	0.31	0.21	0.19	0.3	0.01	0.0333	0.2	0.01	0.05	0.667	0.00133026	0.00913109	down
7042	XP_019213143.2	LOW QUALITY PROTEIN: serine/arginine repetitive matrix protein 2 [Oreochromis niloticus]	3637	1069	0.876346	8.4349	0.00108574	55.232	44.502	55.232	S	RT(0.138)S(0.876)RS(0.986)LS(1)CER	RT(-8.4)S(8.4)RS(18)LS(35)CER	3	2	-1.1674	7772	15680	15680	F1	14655	0.35092	0.30561	0.16945	0.17402	0.32	0.3	0.16	0.21	0.31	0.01	0.0323	0.185	0.04	0.2162	0.597	0.00737195	0.0242555	down
7043	XP_019213143.2	LOW QUALITY PROTEIN: serine/arginine repetitive matrix protein 2 [Oreochromis niloticus]	3637	1071	0.98628	17.9835	0.00108574	55.232	44.502	55.232	S	RT(0.138)S(0.876)RS(0.986)LS(1)CER	RT(-8.4)S(8.4)RS(18)LS(35)CER	5	2	-1.1674	7772	15680	15680	F1	14655	0.35092	0.30561	0.16945	0.17402	0.32	0.3	0.16	0.21	0.31	0.01	0.0323	0.185	0.04	0.2162	0.597	0.00737195	0.0242555	down
7044	XP_019213143.2	LOW QUALITY PROTEIN: serine/arginine repetitive matrix protein 2 [Oreochromis niloticus]	3637	1073	0.999751	35.3893	0.00108574	55.232	44.502	55.232	S	RT(0.138)S(0.876)RS(0.986)LS(1)CER	RT(-8.4)S(8.4)RS(18)LS(35)CER	7	2	-1.1674	7772	15680	15680	F1	14655	0.35092	0.30561	0.16945	0.17402	0.32	0.3	0.16	0.21	0.31	0.01	0.0323	0.185	0.04	0.2162	0.597	0.00737195	0.0242555	down
7047	XP_019213143.2	LOW QUALITY PROTEIN: serine/arginine repetitive matrix protein 2 [Oreochromis niloticus]	3637	1051	1	59.2451	0.0175479	59.245	23.8	59.245	S	S(1)PPNRPR	S(59)PPNRPR	1	3	-0.045948	8898	18084;18085	18084	F3	12820	0.32929	0.29283	0.20565	0.15818	0.3	0.29	0.19	0.19	0.295	0.01	0.0339	0.19	0	0	0.644	2.47502e-05	0.00115034	down
7054	XP_019213253.1	protein phosphatase 1 regulatory subunit 1B isoform X1 [Oreochromis niloticus]	3640	154	0.555755	0.97516	7.77803e-05	57.922	44.026	57.922	S	AADRQETAATEQSDKFS(0.556)S(0.444)VR	AADRQET(-50)AAT(-43)EQS(-34)DKFS(0.98)S(-0.98)VR	17	4	-0.50838	23	48	48	F3	31063	0.28451	0.3432	0.20464	0.16765	0.26	0.34	0.19	0.2	0.3	0.06	0.2	0.195	0.01	0.0513	0.662	0.0127351	0.0347795	down
7064	XP_019213315.1	hemoglobin subunit alpha-A [Oreochromis niloticus]	3645	51	0.999992	50.8927	8.24619e-55	163.45	137.59	163.45	S	TYFSHWADLS(1)PGSAQVK	T(-86)Y(-140)FS(-78)HWADLS(51)PGS(-51)AQVK	10	3	0.69849	10447	21347;21348	21347	F6	44683	0.21584	0.19837	0.36074	0.22505	0.2	0.2	0.34	0.27	0.2	0	0	0.305	0.05	0.1639	1.525	0.00829751	0.0262639	up
7064	XP_019213321.1	hemoglobin subunit alpha-A [Oreochromis niloticus]	3647	51	0.999992	50.8927	8.24619e-55	163.45	137.59	163.45	S	TYFSHWADLS(1)PGSAQVK	T(-86)Y(-140)FS(-78)HWADLS(51)PGS(-51)AQVK	10	3	0.69849	10447	21347;21348	21347	F6	44683	0.21584	0.19837	0.36074	0.22505	0.2	0.2	0.34	0.27	0.2	0	0	0.305	0.05	0.1639	1.525	0.00829751	0.0262639	up
7109	XP_019213766.1	ubinuclein-2 [Oreochromis niloticus]	3658	702	0.999987	48.7675	1.0006e-06	113.29	91.056	113.29	S	GLAQGDSPPS(1)PDKPK	GLAQGDS(-49)PPS(49)PDKPK	10	4	-0.2959	3181	6248;6249	6248	F3	31701	0.22181	0.20335	0.30768	0.26716	0.2	0.2	0.29	0.32	0.2	0	0	0.305	0.02	0.0656	1.525	0.000668492	0.00650743	up
7119	XP_019213994.2	eukaryotic translation initiation factor 4 gamma 2 [Oreochromis niloticus]	3664	410	0.772053	6.99664	1.70538e-43	105.98	89.797	105.98	S	ETLGGLADMFGQMPGSGIGT(0.047)GPGVIQDHY(0.027)S(0.772)PT(0.154)MGR	ET(-100)LGGLADMFGQMPGS(-34)GIGT(-12)GPGVIQDHY(-15)S(7)PT(-7)MGR	30	4	0.032328	2350	4609;4610	4609	F2	49792	0.21496	0.20002	0.32202	0.263	0.2	0.2	0.3	0.32	0.2	0	0	0.31	0.01	0.0323	1.55	0.000168981	0.00346365	up
7128	XP_019214106.1	IQ motif and SEC7 domain-containing protein 1 isoform X9 [Oreochromis niloticus]	3665	553	0.98265	17.5311	2.64336e-28	147.63	96.563	147.63	S	SISNQQS(0.017)S(0.983)PK	S(-100)IS(-68)NQQS(-18)S(18)PK	8	2	2.1648	8503	17215	17215	F3	21559	0.19193	0.15772	0.37472	0.27563	0.18	0.16	0.35	0.33	0.17	0.01	0.0588	0.34	0.01	0.0294	2.007	0.000360061	0.00525995	up
7137	XP_019214354.1	translocon-associated protein subunit alpha [Oreochromis niloticus]	3668	239	1	57.1775	0.0119136	57.177	9.3289	57.177	S	KRLS(1)VK	KRLS(57)VK	4	4	-0.61557	4883	9852	9852	F4	23812	0.42835	0.30599	0.1449	0.12076	0.39	0.3	0.14	0.15	0.345	0.06	0.1739	0.145	0.01	0.069	0.428	0.00162328	0.010011	down
7143	XP_019214722.1	filamin-B isoform X3 [Oreochromis niloticus]	3674	2278	1	91.9464	1.78662e-32	146.81	113.86	146.81	S	RLS(1)VAGLQESGLK	RLS(92)VAGLQES(-92)GLK	3	3	-0.05706	7441	14982;14983;14984;14985;14986;14987;14988;14989	14983	F4	41060	0.31703	0.31318	0.19943	0.16609	0.29	0.31	0.19	0.2	0.3	0.01	0.0333	0.195	0.01	0.0513	0.651	0.000394814	0.00528926	down
7174	XP_019215340.1	uncharacterized protein LOC100692175 [Oreochromis niloticus]	3684	465	0.999942	42.3365	0.00235135	65.563	38.965	65.563	S	SIEREHS(1)LR	S(-42)IEREHS(42)LR	7	3	-0.79249	8462;8463	17143;17144	17143	F2	22618	0.14977	0.16798	0.3935	0.28875	0.14	0.17	0.37	0.35	0.155	0.02	0.129	0.36	0.01	0.0278	2.345	0.000707647	0.00676771	up
7175	XP_019215355.1	tyrosine-protein phosphatase non-receptor type 9 [Oreochromis niloticus]	3685	325	0.988054	19.1757	0.000221946	66.264	47.851	66.264	S	GQGQHQHS(0.988)PNS(0.012)AADR	GQGQHQHS(19)PNS(-19)AADR	8	3	0.31204	3356	6613	6613	F2	8052	0.18742	0.15481	0.4155	0.24227	0.17	0.15	0.39	0.29	0.16	0.01	0.0625	0.34	0.07	0.2059	2.133	0.00404438	0.01729	up
7196	XP_019215666.1	forkhead box protein K1 isoform X2 [Oreochromis niloticus]	3690	190	1	76.001	2.94967e-08	116.24	64.892	102.97	S	SLLPQIS(1)PLK	S(-76)LLPQIS(76)PLK	7	3	-0.30805	8650	17456;17457;17458;17459;17460;17461	17459	F6	45706	0.36277	0.27708	0.17823	0.18186	0.33	0.28	0.17	0.22	0.305	0.04	0.1311	0.195	0.04	0.2051	0.644	0.0144717	0.0379802	down
7207	XP_019215958.1	protein LTV1 homolog [Oreochromis niloticus]	3693	239	0.940302	17.7052	0.0131508	45.115	23.608	45.115	S	FT(0.006)EY(0.012)S(0.94)LT(0.013)S(0.013)S(0.016)VMR	FT(-22)EY(-19)S(18)LT(-19)S(-19)S(-18)VMR	5	2	-0.94378	2700	5229	5229	F5	46151	0.30887	0.33074	0.17766	0.18273	0.28	0.33	0.17	0.22	0.305	0.04	0.1311	0.195	0.04	0.2051	0.644	0.0144717	0.0379802	down
7254	XP_019217072.1	SH3 and multiple ankyrin repeat domains protein 3 isoform X7 [Oreochromis niloticus]	3718	1596	0.849618	7.52027	1.09776e-22	136.26	106.77	136.26	S	LFS(0.15)S(0.85)LGELHTISQR	LFS(-7.5)S(7.5)LGELHT(-80)IS(-100)QR	4	3	-1.8374	5246	10504	10504	F6	46574	0.18494	0.167	0.36015	0.28791	0.17	0.17	0.34	0.35	0.17	0	0	0.345	0.01	0.029	2.03	3.67723e-06	0.000211274	up
7254	XP_025755525.1	LOW QUALITY PROTEIN: SH3 and multiple ankyrin repeat domains protein 3 [Oreochromis niloticus]	3872	1455	0.849618	7.52027	1.09776e-22	136.26	106.77	136.26	S	LFS(0.15)S(0.85)LGELHTISQR	LFS(-7.5)S(7.5)LGELHT(-80)IS(-100)QR	4	3	-1.8374	5246	10504	10504	F6	46574	0.18494	0.167	0.36015	0.28791	0.17	0.17	0.34	0.35	0.17	0	0	0.345	0.01	0.029	2.03	3.67723e-06	0.000211274	up
7260	XP_019217147.1	chromodomain-helicase-DNA-binding protein 2 isoform X5 [Oreochromis niloticus]	3719	31	0.998528	27.0338	7.67677e-05	56.625	36.55	56.625	S	LNIGAGGS(0.999)S(0.999)ES(0.942)ES(0.256)ES(0.804)PKRK	LNIGAGGS(27)S(28)ES(11)ES(-5.8)ES(5.8)PKRK	8	4	-2.9443	5536	11053	11053	F3	38608	0.34023	0.30602	0.18882	0.16493	0.31	0.3	0.18	0.2	0.305	0.01	0.0328	0.19	0.01	0.0526	0.623	0.000654596	0.00645573	down
7261	XP_019217147.1	chromodomain-helicase-DNA-binding protein 2 isoform X5 [Oreochromis niloticus]	3719	32	0.998818	27.9873	7.67677e-05	56.625	36.55	56.625	S	LNIGAGGS(0.999)S(0.999)ES(0.942)ES(0.256)ES(0.804)PKRK	LNIGAGGS(27)S(28)ES(11)ES(-5.8)ES(5.8)PKRK	9	4	-2.9443	5536	11053	11053	F3	38608	0.34023	0.30602	0.18882	0.16493	0.31	0.3	0.18	0.2	0.305	0.01	0.0328	0.19	0.01	0.0526	0.623	0.000654596	0.00645573	down
7262	XP_019217147.1	chromodomain-helicase-DNA-binding protein 2 isoform X5 [Oreochromis niloticus]	3719	34	0.941993	11.0788	7.67677e-05	56.625	36.55	56.625	S	LNIGAGGS(0.999)S(0.999)ES(0.942)ES(0.256)ES(0.804)PKRK	LNIGAGGS(27)S(28)ES(11)ES(-5.8)ES(5.8)PKRK	11	4	-2.9443	5536	11053	11053	F3	38608	0.34023	0.30602	0.18882	0.16493	0.31	0.3	0.18	0.2	0.305	0.01	0.0328	0.19	0.01	0.0526	0.623	0.000654596	0.00645573	down
7263	XP_019217147.1	chromodomain-helicase-DNA-binding protein 2 isoform X5 [Oreochromis niloticus]	3719	38	0.804295	5.79756	7.67677e-05	56.625	36.55	56.625	S	LNIGAGGS(0.999)S(0.999)ES(0.942)ES(0.256)ES(0.804)PKRK	LNIGAGGS(27)S(28)ES(11)ES(-5.8)ES(5.8)PKRK	15	4	-2.9443	5536	11053	11053	F3	38608	0.34023	0.30602	0.18882	0.16493	0.31	0.3	0.18	0.2	0.305	0.01	0.0328	0.19	0.01	0.0526	0.623	0.000654596	0.00645573	down
7272	XP_019217762.1	transmembrane protein 238 [Oreochromis niloticus]	3730	110	1	63.2101	0.0253225	63.21	14.423	63.21	S	LAS(1)GIR	LAS(63)GIR	3	2	-0.010534	5112	10273	10273	F3	33486	0.32169	0.30259	0.23768	0.13803	0.3	0.3	0.22	0.17	0.3	0	0	0.195	0.04	0.2051	0.65	0.00961651	0.0294435	down
7277	XP_025765719.1	eukaryotic translation initiation factor 3 subunit C [Oreochromis niloticus]	3735	297	1	92.3071	9.0681e-102	180.71	141.78	92.307	S	IEEEAEEEGGEES(1)GGGWEK	IEEEAEEEGGEES(92)GGGWEK	13	3	0.69948	2238;4108	4420;4421;8239;8240;8241;8242	8241	F3	44145	0.23195	0.19113	0.34504	0.25891	0.21	0.19	0.32	0.31	0.2	0.01	0.05	0.315	0.01	0.0317	1.579	0.000640793	0.00638603	up
7297	XP_019218512.1	microtubule-associated protein 4 isoform X7 [Oreochromis niloticus]	3742	672	0.979837	22.5213	5.38342e-05	74.047	58.542	74.047	S	S(0.001)SSS(0.001)S(0.005)S(0.005)S(0.006)VKS(0.98)PT(0.052)S(0.95)PEAK	S(-32)S(-37)S(-36)S(-30)S(-24)S(-23)S(-23)VKS(23)PT(-13)S(13)PEAK	10	3	1.2027	9368	19063	19063	F3	25068	0.18839	0.21372	0.32525	0.27265	0.17	0.21	0.31	0.33	0.19	0.03	0.1579	0.32	0.01	0.0312	1.703	0.00370808	0.0161994	up
7298	XP_019218512.1	microtubule-associated protein 4 isoform X7 [Oreochromis niloticus]	3742	675	0.95021	12.8667	5.38342e-05	74.047	58.542	74.047	S	S(0.001)SSS(0.001)S(0.005)S(0.005)S(0.006)VKS(0.98)PT(0.052)S(0.95)PEAK	S(-32)S(-37)S(-36)S(-30)S(-24)S(-23)S(-23)VKS(23)PT(-13)S(13)PEAK	13	3	1.2027	9368	19063	19063	F3	25068	0.18839	0.21372	0.32525	0.27265	0.17	0.21	0.31	0.33	0.19	0.03	0.1579	0.32	0.01	0.0312	1.703	0.00370808	0.0161994	up
7307	XP_019218706.1	LOW QUALITY PROTEIN: brefeldin A-inhibited guanine nucleotide-exchange protein 1 [Oreochromis niloticus]	3744	229	0.680493	3.33975	1.04836e-17	104.83	85.015	104.83	S	QHS(0.68)PVT(0.315)QHT(0.004)EPDSAQHQTHIHSPAK	QHS(3.3)PVT(-3.3)QHT(-22)EPDS(-61)AQHQT(-63)HIHS(-75)PAK	3	5	0.0013958	6712	13345;13346	13345	F4	19194	0.21425	0.2017	0.34983	0.23422	0.2	0.2	0.33	0.28	0.2	0	0	0.305	0.04	0.1311	1.525	0.00306613	0.0143718	up
7318	XP_025765588.1	serine/arginine repetitive matrix protein 2 isoform X5 [Oreochromis niloticus]	3748	901	0.999264	31.4284	0.000805504	57.173	35.574	57.173	S	ETSEEEFEY(0.001)KKS(0.999)PK	ET(-51)S(-50)EEEFEY(-31)KKS(31)PK	12	5	3.068	2364	4638	4638	F3	34222	0.17994	0.17318	0.34331	0.30357	0.17	0.17	0.32	0.37	0.17	0	0	0.345	0.04	0.1159	2.029	0.000457463	0.00528926	up
7319	XP_019219123.1	BRCA1-A complex subunit RAP80 isoform X11 [Oreochromis niloticus]	3749	801	0.991615	20.7285	0.00127558	59.814	45.908	59.814	S	ACRVS(0.992)NEDT(0.008)NDGADVGR	ACRVS(21)NEDT(-21)NDGADVGR	5	3	0.1609	149	293	293	F1	20283	0.35262	0.35378	0.17009	0.1235	0.32	0.35	0.16	0.15	0.335	0.02	0.0597	0.155	0.01	0.0645	0.464	0.000153088	0.00334588	down
7322	XP_019219233.1	serine/threonine-protein kinase TAO1 [Oreochromis niloticus]	3750	9	1	94.5417	2.40334e-31	143.71	109.62	94.542	S	AGS(1)LKDPEVAELFFKEDPEK	AGS(95)LKDPEVAELFFKEDPEK	3	4	2.0281	398;399	845;846	846	F4	49766	0.38738	0.33672	0.13705	0.13884	0.36	0.33	0.13	0.17	0.345	0.02	0.058	0.15	0.03	0.2	0.435	0.00193014	0.0111232	down
7328	XP_019219408.1	acetyl-CoA carboxylase isoform X6 [Oreochromis niloticus]	3754	62	0.791634	5.73152	5.07129e-65	165	134.37	58.823	S	KIPAVAELHS(0.001)HFIVGS(0.792)VS(0.222)EENS(0.985)EDENQGK	KIPAVAELHS(-30)HFIVGS(5.7)VS(-5.7)EENS(17)EDENQGK	16	5	0.64512	4291;4679	8640;8641;8642;9419	9419	F6	47145	0.18009	0.20016	0.33471	0.28504	0.17	0.2	0.31	0.34	0.185	0.02	0.1081	0.325	0.02	0.0615	1.768	0.00185421	0.0108996	up
7329	XP_019219408.1	acetyl-CoA carboxylase isoform X6 [Oreochromis niloticus]	3754	64	0.646954	2.64874	1.56229e-36	136.12	121.74	136.12	S	KIPAVAELHS(0.002)HFIVGS(0.352)VS(0.647)EENS(1)EDENQGK	KIPAVAELHS(-26)HFIVGS(-2.6)VS(2.6)EENS(40)EDENQGK	18	4	0.011956	4291;4679	9418	9418	F5	48938	0.17848	0.21485	0.31786	0.28881	0.16	0.21	0.3	0.35	0.185	0.04	0.2162	0.325	0.04	0.1231	1.79	0.00801687	0.0254927	up
7330	XP_019219408.1	acetyl-CoA carboxylase isoform X6 [Oreochromis niloticus]	3754	68	1	77.3916	5.07129e-65	165	134.37	165	S	IPAVAELHSHFIVGS(0.757)VS(0.243)EENS(1)EDENQGK	IPAVAELHS(-52)HFIVGS(4.9)VS(-4.9)EENS(77)EDENQGK	21	4	-1.1491	4291;4679	8640;8641;8642;9418;9419;9420;9421	8642	F6	46428	0.40618	0.4436	0.62228	0.52794	0.37	0.44	0.58	0.64	0.405	0.05	0.1235	0.61	0.04	0.0656	1.518	0.00561261	0.0203276	up
7331	XP_019219408.1	acetyl-CoA carboxylase isoform X6 [Oreochromis niloticus]	3754	364	1	62.0552	2.61856e-16	131.32	116.06	62.055	S	VNS(1)ADDFPNLFR	VNS(62)ADDFPNLFR	3	3	-1.4937	5026;10887	10110;10111;10112;10113;10114;22231;22232;22233	22233	F5	48123	0.11627	0.11777	0.45846	0.2982	0.11	0.12	0.43	0.36	0.115	0.01	0.087	0.395	0.05	0.1266	3.441	0.00021838	0.0040399	up
7332	XP_019219408.1	acetyl-CoA carboxylase isoform X6 [Oreochromis niloticus]	3754	318	1	70.5111	1.14634e-17	110.4	91.844	110.4	S	KVVS(1)VPHDLYELGCVQDVEHGMK	KVVS(71)VPHDLY(-71)ELGCVQDVEHGMK	4	5	1.453	5051	10173	10173	F4	47958	0.16889	0.11105	0.33318	0.38688	0.16	0.11	0.31	0.47	0.135	0.04	0.2963	0.39	0.11	0.2821	2.992	0.0072688	0.0239785	up
7333	XP_019219408.1	acetyl-CoA carboxylase isoform X6 [Oreochromis niloticus]	3754	1242	1	121.68	2.65462e-11	121.68	92.667	121.68	S	MFPS(1)VLDNLK	MFPS(120)VLDNLK	4	3	-0.23276	5977	11860	11860	F5	47137	0.18612	0.16528	0.34866	0.29994	0.17	0.16	0.33	0.36	0.165	0.01	0.0606	0.345	0.02	0.058	2.093	0.000157542	0.00341113	up
7349	XP_019219408.1	acetyl-CoA carboxylase isoform X6 [Oreochromis niloticus]	3754	118	0.999689	37.3344	8.42515e-21	139.86	105.97	139.86	S	SSMS(1)GLHLVK	S(-37)S(-39)MS(37)GLHLVK	4	2	0.5042	9214	18704;18706;18707;18708;18709;18710;18711;18716;18723;18724;18728;18729;18730;18731;18735	18735	F5	37152	0.20861	0.20899	0.32369	0.25752	0.19	0.21	0.3	0.31	0.2	0.01	0.05	0.305	0.01	0.0328	1.529	0.000803144	0.00711147	up
7354	XP_019219419.1	unconventional myosin-XVIIIa isoform X7 [Oreochromis niloticus]	3755	2042	0.719464	7.0971	0.00882897	48.091	27.966	48.091	S	S(0.719)T(0.14)S(0.14)PPVHR	S(7.1)T(-7.1)S(-7.1)PPVHR	1	3	-0.27916	9487	19272;19273;19274	19273	F3	15834	0.18743	0.19131	0.37177	0.25863	0.17	0.19	0.35	0.31	0.18	0.01	0.0556	0.33	0.03	0.0909	1.839	0.00103805	0.00847929	up
7372	XP_019220001.1	LOW QUALITY PROTEIN: glucocorticoid-induced transcript 1 protein [Oreochromis niloticus]	3765	98	0.997314	25.7226	0.000148405	109.6	90.357	109.6	S	ESSCPPDS(0.997)PVS(0.003)R	ES(-70)S(-48)CPPDS(26)PVS(-26)R	8	2	-0.12549	2309	4539	4539	F2	21767	0.21188	0.20083	0.32811	0.25918	0.2	0.2	0.31	0.31	0.2	0	0	0.31	0	0	1.55	1.89405e-12	2.05207e-09	up
7374	XP_019220001.1	LOW QUALITY PROTEIN: glucocorticoid-induced transcript 1 protein [Oreochromis niloticus]	3765	173	0.78881	5.88851	0.000795029	62.035	31.597	57.175	S	S(0.203)AS(0.789)WGS(0.008)ADHLK	S(-5.9)AS(5.9)WGS(-20)ADHLK	3	2	-1.7844	7973	16108;16109	16109	F4	34510	0.21528	0.20457	0.31626	0.26389	0.2	0.2	0.3	0.32	0.2	0	0	0.31	0.01	0.0323	1.55	0.000168981	0.00346365	up
7377	XP_019220040.1	multidrug resistance protein 1 isoform X2 [Oreochromis niloticus]	3767	640	0.997254	25.6007	1.42381e-08	115.11	98.09	115.11	S	NAEEEHEQS(0.003)ADERS(0.997)PGIR	NAEEEHEQS(-26)ADERS(26)PGIR	14	3	-0.14537	6153	12245	12245	F2	21913	0.35103	0.34746	0.16051	0.141	0.32	0.35	0.15	0.17	0.335	0.02	0.0597	0.16	0.01	0.0625	0.479	0.000463137	0.00528926	down
7379	XP_019220040.1	multidrug resistance protein 1 isoform X2 [Oreochromis niloticus]	3767	647	0.972184	18.0895	1.15977e-05	101.3	71.822	55.806	S	S(0.015)LS(0.972)ES(0.005)S(0.008)LFK	S(-18)LS(18)ES(-23)S(-21)LFK	3	2	1.2508	8685	17551;17554;17555	17554	F4	44974	0.64069	0.62366	0.42124	0.31442	0.59	0.62	0.4	0.38	0.605	0.02	0.0331	0.39	0.01	0.0256	0.645	0.000225031	0.0040399	down
7404	XP_019221092.1	rab-like protein 6 isoform X2 [Oreochromis niloticus]	3788	428	0.999887	40.6255	6.32709e-06	88.338	62.219	88.338	S	SFLEDS(1)LPSK	S(-46)FLEDS(41)LPS(-41)K	6	3	-0.837	8249	16691	16691	F4	44423	0.37487	0.29954	0.17971	0.14588	0.35	0.3	0.17	0.18	0.325	0.04	0.1231	0.175	0.01	0.0571	0.542	0.00098523	0.00836728	down
7411	XP_025752630.1	E1A-binding protein p400 isoform X8 [Oreochromis niloticus]	3791	172	0.975475	15.996	1.19823e-06	99.059	80.328	99.059	S	PAAPAAALGVHGQS(0.975)PT(0.025)R	PAAPAAALGVHGQS(16)PT(-16)R	14	3	-0.82731	6498	12905	12905	F5	31235	0.33925	0.28907	0.20917	0.16252	0.31	0.29	0.2	0.2	0.3	0.01	0.0333	0.2	0	0	0.667	0.000243254	0.00416437	down
7414	XP_019221424.1	collagen type IV alpha-3-binding protein isoform X3 [Oreochromis niloticus]	3794	121	0.875669	8.49224	0.0019546	95.264	73.801	95.264	S	AESGY(0.001)GS(0.876)ET(0.131)S(0.992)LRR	AES(-35)GY(-28)GS(8.5)ET(-8.5)S(20)LRR	7	2	-1.543	289	605	605	F2	28456	0.30687	0.348	0.17168	0.17345	0.28	0.35	0.16	0.21	0.315	0.05	0.1587	0.185	0.04	0.2162	0.595	0.013323	0.0359197	down
7415	XP_019221424.1	collagen type IV alpha-3-binding protein isoform X3 [Oreochromis niloticus]	3794	124	0.991616	20.1626	0.0019546	95.264	73.801	95.264	S	AESGY(0.001)GS(0.876)ET(0.131)S(0.992)LRR	AES(-35)GY(-28)GS(8.5)ET(-8.5)S(20)LRR	10	2	-1.543	289	605	605	F2	28456	0.30687	0.348	0.17168	0.17345	0.28	0.35	0.16	0.21	0.315	0.05	0.1587	0.185	0.04	0.2162	0.595	0.013323	0.0359197	down
7428	XP_019221456.1	acetyl-CoA carboxylase 2 isoform X3 [Oreochromis niloticus]	3796	1311	0.999532	33.2941	3.73665e-17	134.61	96.314	134.61	S	LPVPLSGS(1)GQFK	LPVPLS(-33)GS(33)GQFK	8	3	1.2991	5590	11148;11149;11150	11149	F6	44864	0.1886	0.18192	0.33399	0.28939	0.17	0.18	0.31	0.35	0.175	0.01	0.0571	0.33	0.03	0.0909	1.887	0.000498811	0.00550652	up
7436	XP_019221505.2	protein SMG9 [Oreochromis niloticus]	3800	35	0.78261	5.56305	0.00039899	64.275	45.53	64.275	S	DVGPPGQNLS(0.783)GPS(0.217)R	DVGPPGQNLS(5.6)GPS(-5.6)R	10	3	-0.94402	1646	3286	3286	F3	32374	0.21863	0.17894	0.33945	0.26298	0.2	0.18	0.32	0.32	0.19	0.01	0.0526	0.32	0	0	1.689	0.000430761	0.00528926	up
7456	XP_019221963.1	O-acetyl-ADP-ribose deacetylase MACROD2 isoform X3 [Oreochromis niloticus]	3808	368	0.999975	46.0847	5.29272e-11	85.777	70.731	85.777	S	TDGDEATGNINEGS(1)PAHDENK	T(-74)DGDEAT(-46)GNINEGS(46)PAHDENK	14	4	0.075466	9752	19907	19907	F2	27703	0.33424	0.29616	0.21148	0.15812	0.31	0.29	0.2	0.19	0.3	0.01	0.0333	0.195	0.01	0.0513	0.651	0.000394814	0.00528926	down
7480	XP_019222144.1	canalicular multispecific organic anion transporter 1 isoform X1 [Oreochromis niloticus]	3816	931	0.910939	11.1772	3.94567e-12	111.4	90.78	111.4	S	DGDDAQPDGASEDT(0.02)VS(0.911)LT(0.069)LER	DGDDAQPDGAS(-51)EDT(-17)VS(11)LT(-11)LER	16	3	-0.39188	1245	2567	2567	F2	42268	0.33268	0.33086	0.20678	0.12968	0.31	0.33	0.19	0.16	0.32	0.01	0.0312	0.175	0.02	0.1143	0.547	0.00141733	0.00927443	down
7481	XP_019222144.1	canalicular multispecific organic anion transporter 1 isoform X1 [Oreochromis niloticus]	3816	306	1	83.9663	5.63579e-05	111.66	86.807	83.966	S	GVS(1)QDVLMMEER	GVS(84)QDVLMMEER	3	3	-1.3319	3623	7182;7183;7184	7184	F3	49449	0.36262	0.29977	0.18148	0.15614	0.33	0.3	0.17	0.19	0.315	0.02	0.0635	0.18	0.01	0.0556	0.573	0.000927141	0.00795411	down
7481	XP_019222150.1	canalicular multispecific organic anion transporter 1 [Oreochromis niloticus]	3817	299	1	83.9663	5.63579e-05	111.66	86.807	83.966	S	GVS(1)QDVLMMEER	GVS(84)QDVLMMEER	3	3	-1.3319	3623	7182;7183;7184	7184	F3	49449	0.36262	0.29977	0.18148	0.15614	0.33	0.3	0.17	0.19	0.315	0.02	0.0635	0.18	0.01	0.0556	0.573	0.000927141	0.00795411	down
7485	XP_019222198.1	peroxisomal N(1)-acetyl-spermine/spermidine oxidase [Oreochromis niloticus]	3820	494	0.994748	22.774	1.75933e-08	117.79	93.942	117.79	S	LITHYWAS(0.005)VS(0.995)P	LIT(-90)HY(-74)WAS(-23)VS(23)P	10	3	-1.8548	5395	10798;10799	10799	F6	47663	0.34595	0.36243	0.17564	0.11599	0.32	0.36	0.16	0.14	0.34	0.03	0.0882	0.15	0.01	0.0667	0.443	0.000535496	0.00558625	down
7496	XP_019222572.1	glutamine--fructose-6-phosphate aminotransferase [isomerizing] 2 [Oreochromis niloticus]	3824	246	0.936817	11.9924	3.08357e-06	115.66	68.955	115.66	S	ADS(0.937)S(0.059)S(0.004)NINSVGDGR	ADS(12)S(-12)S(-24)NINS(-64)VGDGR	3	2	-3.0238	209	420	420	F2	25267	0.43328	0.28583	0.15937	0.12151	0.4	0.28	0.15	0.15	0.34	0.08	0.2353	0.15	0	0	0.456	0.00441866	0.0183623	down
7501	XP_019223018.2	LOW QUALITY PROTEIN: E3 ubiquitin-protein ligase CBL [Oreochromis niloticus]	3827	668	0.99177	20.8102	3.93407e-05	83.776	65.364	83.776	S	VKPS(0.008)VS(0.992)ANAIYALANR	VKPS(-21)VS(21)ANAIY(-67)ALANR	6	3	1.0941	10785	22038	22038	F6	43458	0.1844	0.17881	0.35071	0.28609	0.17	0.18	0.33	0.34	0.175	0.01	0.0571	0.335	0.01	0.0299	1.916	5.1965e-05	0.00184651	up
7506	XP_019223134.1	SAM domain-containing protein SAMSN-1 isoform X2 [Oreochromis niloticus]	3833	22	0.6737	4.31648	0.00869402	47.622	32.931	47.622	S	S(0.249)T(0.077)S(0.674)FGKFEGLR	S(-4.3)T(-9.4)S(4.3)FGKFEGLR	3	3	2.5952	9468	19246	19246	F5	38221	0.14632	0.20124	0.35836	0.29408	0.13	0.2	0.34	0.35	0.165	0.05	0.303	0.345	0.01	0.029	2.189	0.0088381	0.0276405	up
7527	XP_025752909.1	LOW QUALITY PROTEIN: fibrosin-1-like protein [Oreochromis niloticus]	3840	866	0.819507	6.77843	0.00221188	51.03	7.4865	51.03	S	S(0.172)S(0.82)PAS(0.008)APVSYQISSLIR	S(-6.8)S(6.8)PAS(-20)APVS(-44)Y(-46)QIS(-44)S(-44)LIR	2	2	-2.8602	9222	18751	18751	F6	47110	0.18318	0.21027	0.35214	0.25441	0.17	0.21	0.33	0.31	0.19	0.03	0.1579	0.32	0.01	0.0312	1.703	0.00370808	0.0161994	up
7530	XP_025753221.1	Golgi-specific brefeldin A-resistance guanine nucleotide exchange factor 1 [Oreochromis niloticus]	3844	2246	0.847591	7.47958	4.58283e-43	157.07	134.95	157.07	S	GYT(0.151)S(0.848)DS(0.001)EVYTEHSK	GY(-95)T(-7.5)S(7.5)DS(-29)EVY(-110)T(-110)EHS(-140)K	4	3	0.060138	3666	7274	7274	F3	32613	0.20671	0.18065	0.36072	0.25191	0.19	0.18	0.34	0.3	0.185	0.01	0.0541	0.32	0.03	0.0938	1.731	0.000807354	0.00711147	up
7534	XP_025753275.1	actin-binding LIM protein 1 isoform X14 [Oreochromis niloticus]	3846	314	1	72.7049	0.00244692	72.705	43.618	72.705	S	ERS(1)PLPDDK	ERS(73)PLPDDK	3	3	-0.65735	2257	4448	4448	F2	26776	0.20322	0.1778	0.38882	0.23016	0.19	0.18	0.37	0.28	0.185	0.01	0.0541	0.325	0.06	0.1846	1.758	0.0065925	0.0227613	up
7566	XP_025754266.1	fibrinogen-like protein 1 isoform X2 [Oreochromis niloticus]	3861	302	0.5	0	2.75831e-05	100.54	58.333	100.54	S	S(0.5)PDS(0.5)QVEEDLK	S(0)PDS(0)QVEEDLK	1	3	-1.0349	8847	17995	17995	F2	39592	0.32171	0.29994	0.22488	0.15347	0.3	0.3	0.21	0.18	0.3	0	0	0.195	0.02	0.1026	0.65	0.00229336	0.0125038	down
7567	XP_025754266.1	fibrinogen-like protein 1 isoform X2 [Oreochromis niloticus]	3861	305	0.5	0	2.75831e-05	100.54	58.333	100.54	S	S(0.5)PDS(0.5)QVEEDLK	S(0)PDS(0)QVEEDLK	4	3	-1.0349	8847	17995	17995	F2	39592	0.32171	0.29994	0.22488	0.15347	0.3	0.3	0.21	0.18	0.3	0	0	0.195	0.02	0.1026	0.65	0.00229336	0.0125038	down
7581	XP_025754824.1	thrombomodulin [Oreochromis niloticus]	3865	502	1	48.091	0.0229518	48.091	9.3152	48.091	S	RLS(1)FDK	RLS(48)FDK	3	3	-1.2379	7402	14896	14896	F4	33774	0.34991	0.30025	0.18574	0.1641	0.32	0.3	0.17	0.2	0.31	0.01	0.0323	0.185	0.02	0.1081	0.597	0.00197923	0.0113544	down
7591	XP_025754934.1	prospero homeobox protein 1 isoform X2 [Oreochromis niloticus]	3867	627	0.842743	7.29088	1.73727e-70	172.95	140.68	172.95	S	S(0.157)CS(0.843)PAHPGSTAEGLSLSLIK	S(-7.3)CS(7.3)PAHPGS(-63)T(-63)AEGLS(-85)LS(-99)LIK	3	2	1.8969	8000	16169;16170	16170	F5	43718	0.18902	0.17219	0.33118	0.30761	0.17	0.17	0.31	0.37	0.17	0	0	0.34	0.04	0.1176	2	0.000873107	0.00755033	up
7616	XP_025755555.1	protein NLRC3-like isoform X3 [Oreochromis niloticus]	3873	87	0.999953	43.2335	5.57678e-08	107.45	78.125	106.63	S	EINKRPES(1)PGPEPSCVSLK	EINKRPES(43)PGPEPS(-43)CVS(-83)LK	8	4	1.751	2020;7516	4012;15149;15150;15151	4012	F4	33729	0.19977	0.22138	0.29865	0.26198	0.18	0.22	0.28	0.32	0.2	0.03	0.15	0.3	0.03	0.1	1.516	0.00985045	0.0298069	up
7624	XP_025756770.1	tumor necrosis factor alpha-induced protein 2 [Oreochromis niloticus]	3879	33	0.9989	29.5832	0.00109305	50.397	28.84	50.397	S	KNPPS(0.999)PGGEES(0.001)NVLR	KNPPS(30)PGGEES(-30)NVLR	5	3	2.4835	4774	9630	9630	F3	33305	0.22027	0.19257	0.32287	0.26429	0.2	0.19	0.3	0.32	0.195	0.01	0.0513	0.31	0.01	0.0323	1.591	0.000294998	0.00462245	up
7637	XP_025757338.1	collagen alpha-1(XX) chain [Oreochromis niloticus]	3883	332	0.80589	6.18229	0.00529731	48.053	33.581	48.053	S	S(0.194)KS(0.806)PELELPLLQR	S(-6.2)KS(6.2)PELELPLLQR	3	3	0.96122	8561	17312	17312	F4	49031	0.20713	0.18512	0.32413	0.28362	0.19	0.18	0.3	0.34	0.185	0.01	0.0541	0.32	0.03	0.0938	1.731	0.000807354	0.00711147	up
7641	XP_025757880.1	LOW QUALITY PROTEIN: protein PRRC2A [Oreochromis niloticus]	3886	1134	1	48.6592	0.0040086	48.659	37.045	48.659	S	GAPHHHPS(1)QR	GAPHHHPS(49)QR	8	4	-0.51585	2802	5407;5408	5407	F3	4535	0.31486	0.32102	0.22716	0.13697	0.29	0.32	0.21	0.16	0.305	0.02	0.0656	0.185	0.04	0.2162	0.608	0.00888058	0.0277293	down
7652	XP_025757894.1	RNA-binding motif, single-stranded-interacting protein 3 isoform X4 [Oreochromis niloticus]	3887	72	0.799104	6.99539	7.09563e-16	80.652	67.559	80.652	S	QPYAPPPHPMAPPS(0.799)PS(0.16)T(0.033)NS(0.007)CS(0.001)QGGAEQLSK	QPY(-56)APPPHPMAPPS(7)PS(-7)T(-14)NS(-20)CS(-29)QGGAEQLS(-65)K	14	4	-1.7871	6859	13629	13629	F5	33739	0.19635	0.2089	0.30731	0.28745	0.18	0.21	0.29	0.35	0.195	0.02	0.1026	0.32	0.04	0.125	1.651	0.00588833	0.0207225	up
7662	XP_025758002.1	keratinocyte differentiation factor 1 isoform X2 [Oreochromis niloticus]	3890	133	0.998777	29.1221	1.35062e-07	98.21	74.169	98.21	S	ESSPDEPERLS(0.999)LQAMNS(0.001)R	ES(-67)S(-62)PDEPERLS(29)LQAMNS(-29)R	11	3	-1.7566	2315	4556	4556	F3	38997	0.23439	0.1812	0.32109	0.26331	0.22	0.18	0.3	0.32	0.2	0.03	0.15	0.31	0.01	0.0323	1.566	0.00534095	0.0197518	up
7689	XP_025759277.1	titin [Oreochromis niloticus]	3903	27774	0.677579	3.68676	0.00587899	49.265	34.063	42.682	S	FELS(0.032)ALRPS(0.29)S(0.678)PR	FELS(-13)ALRPS(-3.7)S(3.7)PR	10	3	-0.21622	2496	4880;4881	4880	F2	45077	0.38395	0.31036	0.13989	0.16579	0.35	0.31	0.13	0.2	0.33	0.03	0.0909	0.165	0.05	0.303	0.502	0.0116666	0.0325892	down
7690	XP_025759277.1	titin [Oreochromis niloticus]	3903	27908	0.981257	17.1895	0.00316704	69.979	50.921	69.979	S	KRS(0.981)PT(0.019)PEK	KRS(17)PT(-17)PEK	3	4	3.3863	4904	9890	9890	F3	17330	0.4201	0.27099	0.17585	0.13307	0.39	0.27	0.17	0.16	0.33	0.08	0.2424	0.165	0.01	0.0606	0.517	0.00817545	0.0259425	down
7694	XP_025759277.1	titin [Oreochromis niloticus]	3903	28250	1	50.787	0.00546198	50.787	20.729	50.787	S	VKS(1)PEPVKS(1)PQR	VKS(51)PEPVKS(51)PQR	9	4	3.5571	10790	22046	22046	F3	26872	0.37003	0.27942	0.19201	0.15854	0.34	0.28	0.18	0.19	0.31	0.04	0.129	0.185	0.01	0.0541	0.603	0.0031329	0.0145856	down
7704	XP_025759514.1	BCL-6 corepressor [Oreochromis niloticus]	3905	403	1	48.6251	0.0209434	48.625	17.397	48.625	S	S(1)RPRDGAPEPR	S(49)RPRDGAPEPR	1	3	-0.018541	9078	18420	18420	F3	10210	0.34869	0.30805	0.21128	0.13198	0.32	0.31	0.2	0.16	0.315	0.01	0.0317	0.18	0.03	0.1667	0.572	0.00319864	0.0148552	down
7726	XP_025761261.1	uncharacterized protein LOC100703374 [Oreochromis niloticus]	3914	166	1	76.2401	0.00159458	76.24	56.463	76.24	S	QFCS(1)GAPPIMR	QFCS(76)GAPPIMR	4	2	-3.2843	4841;6648	9757;13202	13202	F5	37598	0.16119	0.14656	0.32058	0.37167	0.15	0.15	0.3	0.45	0.15	0	0	0.375	0.11	0.2933	2.5	0.00463235	0.0190726	up
7730	XP_025761874.1	pleckstrin homology domain-containing family A member 7 [Oreochromis niloticus]	3918	489	0.997867	26.716	3.16497e-05	95.206	75.367	95.206	S	SSAADVTYQS(0.002)LPKS(0.998)PR	S(-75)S(-75)AADVT(-52)Y(-66)QS(-27)LPKS(27)PR	14	3	-0.41781	9126	18533	18533	F4	34126	0.20161	0.18365	0.38151	0.23323	0.19	0.18	0.36	0.28	0.185	0.01	0.0541	0.32	0.06	0.1875	1.731	0.00532803	0.0197518	up
7731	XP_025761874.1	pleckstrin homology domain-containing family A member 7 [Oreochromis niloticus]	3918	1191	0.999347	31.9075	1.0725e-06	77.045	65.775	77.045	S	Y(0.001)VDS(0.999)EPEEPLSPQEVEER	Y(-32)VDS(32)EPEEPLS(-51)PQEVEER	4	3	1.0798	11445	23344	23344	F2	43716	0.34548	0.32794	0.17062	0.15596	0.32	0.33	0.16	0.19	0.325	0.01	0.0308	0.175	0.02	0.1143	0.539	0.00114874	0.00868122	down
7742	XP_025762404.1	chromobox protein homolog 1 [Oreochromis niloticus]	3924	153	0.693126	3.64955	0.000272922	82.663	63.83	82.663	S	KAAS(0.008)ET(0.299)S(0.693)GDGEER	KAAS(-20)ET(-3.6)S(3.6)GDGEER	7	3	1.2629	4458	8940	8940	F1	16789	0.33553	0.29955	0.20941	0.1555	0.31	0.3	0.2	0.19	0.305	0.01	0.0328	0.195	0.01	0.0513	0.639	0.00013465	0.00307587	down
7771	XP_025762919.1	heterochromatin protein 1-binding protein 3 isoform X1 [Oreochromis niloticus]	3934	567	1	83.4994	7.15842e-05	83.499	66.474	83.499	S	AEES(1)PPEAPAAK	AEES(83)PPEAPAAK	4	3	0.99474	247;8527	509;17258;17259;17260	509	F2	30103	0.33789	0.28132	0.19952	0.16924	0.31	0.28	0.19	0.2	0.295	0.02	0.0678	0.195	0.01	0.0513	0.663	0.00108529	0.00868122	down
7774	XP_025762919.1	heterochromatin protein 1-binding protein 3 isoform X1 [Oreochromis niloticus]	3934	462	0.502532	0	0.0294152	53.17	37.631	53.17	S	KS(0.503)S(0.503)S(0.985)AS(0.008)QS(0.001)K	KS(0)S(0)S(19)AS(-21)QS(-31)K	2	2	-3.0972	4955	9992	9992	F6	42305	0.36589	0.38848	0.13478	0.11085	0.34	0.39	0.13	0.13	0.365	0.04	0.1096	0.13	0	0	0.357	0.000124584	0.00303771	down
7775	XP_025762919.1	heterochromatin protein 1-binding protein 3 isoform X1 [Oreochromis niloticus]	3934	463	0.503128	0	0.0294152	53.17	37.631	53.17	S	KS(0.503)S(0.503)S(0.985)AS(0.008)QS(0.001)K	KS(0)S(0)S(19)AS(-21)QS(-31)K	3	2	-3.0972	4955	9992	9992	F6	42305	0.36589	0.38848	0.13478	0.11085	0.34	0.39	0.13	0.13	0.365	0.04	0.1096	0.13	0	0	0.357	0.000124584	0.00303771	down
7776	XP_025762919.1	heterochromatin protein 1-binding protein 3 isoform X1 [Oreochromis niloticus]	3934	464	0.985316	19.3037	0.0294152	53.17	37.631	53.17	S	KS(0.503)S(0.503)S(0.985)AS(0.008)QS(0.001)K	KS(0)S(0)S(19)AS(-21)QS(-31)K	4	2	-3.0972	4955	9992	9992	F6	42305	0.36589	0.38848	0.13478	0.11085	0.34	0.39	0.13	0.13	0.365	0.04	0.1096	0.13	0	0	0.357	0.000124584	0.00303771	down
7780	XP_025763091.1	AMP deaminase 2 isoform X1 [Oreochromis niloticus]	3936	242	0.997269	25.6247	0.000243775	73.156	44.945	73.156	S	DKS(0.997)VDT(0.003)VDDAIK	DKS(26)VDT(-26)VDDAIK	3	4	1.9394	1369;1370;4086	2757;2758;8156	2757	F2	37102	0.76572	0.57754	0.36229	0.29446	0.71	0.57	0.34	0.35	0.64	0.1	0.1562	0.345	0.01	0.029	0.545	0.00240088	0.0129412	down
7782	XP_025763091.1	AMP deaminase 2 isoform X1 [Oreochromis niloticus]	3936	231	1	60.2093	1.66018e-32	146.78	115.39	60.209	S	IDS(1)AADLELMKDK	IDS(60)AADLELMKDK	3	3	0.11592	4084;4085;4086	8147;8148;8149;8150;8151;8152;8153;8154;8155;8156	8155	F4	45632	0.70363	0.57401	0.41476	0.32586	0.65	0.57	0.39	0.39	0.61	0.06	0.0984	0.39	0	0	0.642	0.00131678	0.00913109	down
7789	XP_025763165.1	eukaryotic translation initiation factor 4B isoform X3 [Oreochromis niloticus]	3939	554	1	77.5627	1.55915e-41	152.88	127.66	144.68	S	APIS(1)PVS(1)PGGSAPPK	APIS(78)PVS(37)PGGS(-37)APPK	4	2	0.33209	689	1515;1516;1517;1518;1519;1520;1521;1524	1516	F3	38073	0.65516	0.59779	0.40951	0.34162	0.6	0.59	0.38	0.41	0.595	0.01	0.0168	0.395	0.02	0.0506	0.664	0.000360651	0.00525995	down
7790	XP_025763165.1	eukaryotic translation initiation factor 4B isoform X3 [Oreochromis niloticus]	3939	557	0.999804	37.0695	1.58477e-29	144.68	116.35	144.68	S	APIS(1)PVS(1)PGGSAPPK	APIS(78)PVS(37)PGGS(-37)APPK	7	2	0.33209	689	1515;1516;1517;1518;1522;1523;1525	1516	F3	38073	0.70107	0.65232	0.35052	0.2942	0.65	0.65	0.33	0.35	0.65	0	0	0.34	0.01	0.0294	0.523	3.66383e-05	0.00148591	down
7797	XP_025763165.1	eukaryotic translation initiation factor 4B isoform X3 [Oreochromis niloticus]	3939	386	0.952726	13.4336	2.02101e-48	155.92	139.11	106.7	S	EEES(0.006)T(0.007)GS(0.972)GGT(0.059)S(0.953)PAAT(0.003)S(0.001)TSSSR	EEES(-23)T(-22)GS(18)GGT(-13)S(13)PAAT(-25)S(-31)T(-37)S(-42)S(-47)S(-52)R	11	2	0.73614	1871;9577	3706;3707;3708;3709;3710;19442;19443;19445;19447;19448;19449;19450	3707	F1	17333	0.94319	0.92711	0.62895	0.47945	0.87	0.92	0.59	0.58	0.895	0.04	0.0447	0.585	0.01	0.0171	0.654	0.000141367	0.00314406	down
7802	XP_025763165.1	eukaryotic translation initiation factor 4B isoform X3 [Oreochromis niloticus]	3939	460	0.964634	14.6184	0.000252405	64.104	54.416	46.282	S	NEES(0.002)HT(0.033)ERS(0.965)R	NEES(-27)HT(-15)ERS(15)R	9	3	-1.2296	6189;6190	12322;12323;12324;12325	12323	F2	7084	0.77837	0.98294	0.13638	0.10562	0.72	0.98	0.13	0.13	0.85	0.18	0.2118	0.13	0	0	0.157	0.000238095	0.00413206	down
7803	XP_025763165.1	eukaryotic translation initiation factor 4B isoform X3 [Oreochromis niloticus]	3939	464	0.824608	8.6682	1.47976e-06	80.975	53.566	44.641	S	NEES(0.473)HT(0.5)ERS(0.559)RT(0.56)GS(0.825)ES(0.544)S(0.52)QQGS(0.009)T(0.004)S(0.002)GS(0.001)T(0.001)S(0.001)GR	NEES(-2.2)HT(-1.8)ERS(1.8)RT(1.8)GS(8.7)ES(-1.2)S(1.2)QQGS(-18)T(-23)S(-27)GS(-31)T(-31)S(-31)GR	13	4	-0.60785	6190;9891	12325;20181;20182;20183;20185;20186	12325	F1	11675	1.07703	1.33866	0.266626	0.30561	0.99	1.33	0.25	0.37	1.16	0.24	0.2069	0.31	0.08	0.2581	0.273	0.00257754	0.0134721	down
7805	XP_025763165.1	eukaryotic translation initiation factor 4B isoform X3 [Oreochromis niloticus]	3939	467	0.782027	5.94272	0.000549023	56.121	45.215	56.121	S	T(0.417)GS(0.579)ES(0.204)S(0.782)QQGS(0.011)T(0.002)S(0.002)GSTS(0.002)GR	T(-1.4)GS(1.4)ES(-5.9)S(5.9)QQGS(-17)T(-24)S(-24)GS(-31)T(-31)S(-25)GR	6	2	-0.51009	6190;9891	12325;20181;20182	20182	F2	11906	0.77625	0.99347	0.094486	0.11136	0.72	0.99	0.09	0.13	0.855	0.19	0.2222	0.11	0.03	0.2727	0.132	0.000696388	0.00668532	down
7807	XP_025763165.1	eukaryotic translation initiation factor 4B isoform X3 [Oreochromis niloticus]	3939	544	0.998514	28.3244	1.39039e-22	135.89	109.85	87.138	S	SAAST(0.001)GS(0.999)NEGDGR	S(-64)AAS(-48)T(-28)GS(28)NEGDGR	7	3	-0.068057	7857	15900;15901;15902	15901	F1	11261	0.33892	0.35736	0.1709	0.14512	0.31	0.36	0.16	0.17	0.335	0.04	0.1194	0.165	0.01	0.0606	0.495	0.000625236	0.00628513	down
7813	XP_025763188.1	trichohyalin [Oreochromis niloticus]	3940	1172	0.998444	29.0767	4.07866e-55	163.95	146.67	163.95	S	AES(0.001)NLIS(0.998)FESEDWPQESK	AES(-29)NLIS(29)FES(-35)EDWPQES(-140)K	7	3	-0.33404	293	644;645	644	F3	51730	0.37181	0.27383	0.18945	0.16491	0.34	0.27	0.18	0.2	0.305	0.05	0.1639	0.19	0.01	0.0526	0.631	0.00781808	0.0249414	down
7814	XP_025763188.1	trichohyalin [Oreochromis niloticus]	3940	1548	0.584894	2.23411	1.75296e-31	142.47	122.59	142.47	S	ASEEKEHQDEEVAPS(0.05)S(0.015)VELS(0.35)RS(0.585)PR	AS(-130)EEKEHQDEEVAPS(-11)S(-16)VELS(-2.2)RS(2.2)PR	22	4	1.9633	790	1747	1747	F2	35016	0.18958	0.16871	0.3726	0.26912	0.17	0.17	0.35	0.32	0.17	0	0	0.335	0.02	0.0597	1.97	0.000123384	0.00303771	up
7818	XP_025763188.1	trichohyalin [Oreochromis niloticus]	3940	176	0.992905	21.4629	1.11407e-05	93.062	83.657	79.942	S	NHS(0.993)GS(0.007)DGSSSTDETFR	NHS(21)GS(-21)DGS(-53)S(-61)S(-66)T(-69)DET(-76)FR	3	3	-0.98544	6224	12377;12378	12377	F1	18919	0.3182	0.34099	0.1797	0.16111	0.29	0.34	0.17	0.19	0.315	0.04	0.127	0.18	0.01	0.0556	0.575	0.00214476	0.0121533	down
7829	XP_025763356.1	cyclin-dependent kinase 18 [Oreochromis niloticus]	3942	20	0.999765	36.2917	0.000693347	87.568	59.391	87.568	S	RFS(1)LSVPR	RFS(36)LS(-36)VPR	3	3	-0.90936	7191	14420	14420	F5	36047	0.1609	0.17658	0.39185	0.27066	0.15	0.18	0.37	0.33	0.165	0.02	0.1212	0.35	0.03	0.0857	2.139	0.00120517	0.00868122	up
7834	XP_025763527.1	Krueppel-like factor 3 [Oreochromis niloticus]	3944	74	0.965744	18.939	0.00531819	49.482	22.809	49.482	S	S(0.004)PPCS(0.003)S(0.002)AS(0.012)T(0.012)PAS(0.966)PR	S(-23)PPCS(-25)S(-26)AS(-19)T(-19)PAS(19)PR	12	2	-0.1951	8891	18076	18076	F3	21798	0.3252	0.30384	0.21457	0.15639	0.3	0.3	0.2	0.19	0.3	0	0	0.195	0.01	0.0513	0.65	9.43716e-05	0.00266065	down
7866	XP_025764495.1	LOW QUALITY PROTEIN: ubiquitin carboxyl-terminal hydrolase 8 [Oreochromis niloticus]	3956	419	0.973553	16.5329	1.18113e-05	90.316	74.432	90.316	S	KAPAAST(0.001)S(0.003)S(0.022)QS(0.974)PAT(0.001)PK	KAPAAS(-40)T(-32)S(-25)S(-17)QS(17)PAT(-31)PK	11	3	1.4043	4483	8991	8991	F4	21942	0.21394	0.20973	0.29782	0.27851	0.2	0.21	0.28	0.34	0.205	0.01	0.0488	0.31	0.04	0.129	1.513	0.0058093	0.0206626	up
7871	XP_025764579.1	LOW QUALITY PROTEIN: epidermal growth factor receptor kinase substrate 8-like protein 2 [Oreochromis niloticus]	3958	558	1	112.017	1.24824e-68	169.19	131.34	169.19	S	ERPKS(1)EMIEELLSK	ERPKS(110)EMIEELLS(-110)K	5	4	1.1314	2249	4436	4436	F4	49085	0.31684	0.31613	0.17929	0.18775	0.29	0.31	0.17	0.23	0.3	0.01	0.0333	0.2	0.04	0.2	0.667	0.018713	0.0439515	down
7891	XP_025765400.1	ankyrin-3 isoform X10 [Oreochromis niloticus]	3966	3999	0.999963	47.664	0.000789148	69.122	55.71	69.122	S	RKES(1)QEDSSTAGPSR	RKES(48)QEDS(-48)S(-48)T(-53)AGPS(-65)R	4	3	0.13685	7340	14782;14783	14783	F3	13456	0.36508	0.33655	0.16146	0.13887	0.34	0.33	0.15	0.17	0.335	0.01	0.0299	0.16	0.01	0.0625	0.478	0.000273677	0.00446359	down
7895	XP_025765433.1	LOW QUALITY PROTEIN: glycerol-3-phosphate acyltransferase 1, mitochondrial [Oreochromis niloticus]	3967	685	0.553954	0.940934	7.34022e-31	142.32	113.35	142.32	S	FAEPLS(0.554)WRS(0.446)DEEDEDSDFGEEQR	FAEPLS(0.94)WRS(-0.94)DEEDEDS(-73)DFGEEQR	6	3	-1.4104	2455;4586	4813	4813	F3	50621	0.36206	0.34004	0.17259	0.1253	0.33	0.34	0.16	0.15	0.335	0.01	0.0299	0.155	0.01	0.0645	0.463	4.23596e-05	0.00166454	down
7906	XP_025766222.1	microtubule-associated protein 4 isoform X12 [Oreochromis niloticus]	3972	399	1	54.3685	0.000664712	54.368	32.811	54.368	S	EAGGIVLPVPLS(1)PK	EAGGIVLPVPLS(54)PK	12	3	2.3506	1755	3483	3483	F5	46732	0.22807	0.1737	0.36156	0.23667	0.21	0.17	0.34	0.28	0.19	0.03	0.1579	0.31	0.04	0.129	1.65	0.00965009	0.0295344	up
7914	XP_025766773.1	ensconsin isoform X6 [Oreochromis niloticus]	3976	353	0.910875	13.3298	0.000280439	53.342	33.788	53.342	S	KLT(0.002)S(0.009)PVGQRPAS(0.911)PS(0.036)T(0.042)PGR	KLT(-27)S(-20)PVGQRPAS(13)PS(-14)T(-13)PGR	12	4	0.78119	4757;5791	9592;11537	9592	F5	26677	0.18773	0.2164	0.33842	0.2491	0.17	0.22	0.32	0.3	0.195	0.04	0.2051	0.31	0.01	0.0323	1.617	0.00863885	0.0271517	up
7916	XP_025766773.1	ensconsin isoform X6 [Oreochromis niloticus]	3976	222	0.931999	13.576	2.43201e-06	110.52	64.613	110.52	S	LSS(0.041)S(0.932)S(0.025)AT(0.002)LIK	LS(-43)S(-14)S(14)S(-16)AT(-27)LIK	4	2	-0.80757	5738;7435	11399	11399	F4	40542	0.20123	0.20441	0.33287	0.26149	0.19	0.2	0.31	0.31	0.195	0.01	0.0513	0.31	0	0	1.591	7.24941e-05	0.00228815	up
7918	XP_025766773.1	ensconsin isoform X6 [Oreochromis niloticus]	3976	33	0.988624	20.4711	1.42195e-25	93.737	77.849	93.737	S	S(0.003)LAGNS(0.989)PGPT(0.009)NNTPAKPQGCRPVLDGATLR	S(-26)LAGNS(20)PGPT(-20)NNT(-53)PAKPQGCRPVLDGAT(-78)LR	6	4	-0.58793	8584	17352	17352	F6	34222	0.17297	0.16845	0.36806	0.29053	0.16	0.17	0.35	0.35	0.165	0.01	0.0606	0.35	0	0	2.123	2.78763e-05	0.00127358	up
7923	XP_025766786.1	drebrin isoform X5 [Oreochromis niloticus]	3977	325	0.999685	35.0161	4.76025e-28	145.31	80.6	138.45	S	NMATVS(1)PIPK	NMAT(-35)VS(35)PIPK	6	2	0.079587	6304	12531;12532;12533;12535;12536;12537;12538;12539;12540;12541;12542	12541	F5	33247	0.32415	0.30607	0.15999	0.18504	0.3	0.3	0.15	0.22	0.3	0	0	0.185	0.05	0.2703	0.617	0.0199469	0.0464041	down
7926	XP_025766786.1	drebrin isoform X5 [Oreochromis niloticus]	3977	308	1	94.9745	1.02546e-31	146.59	122.24	146.59	S	S(1)ADNDDEVSTER	S(95)ADNDDEVS(-95)T(-120)ER	1	2	-2.4084	7863	15910;15911;15912;15913;15914	15913	F2	19937	0.35951	0.32407	0.16786	0.14857	0.33	0.32	0.16	0.18	0.325	0.01	0.0308	0.17	0.01	0.0588	0.523	0.000336259	0.0050902	down
7927	XP_025766786.1	drebrin isoform X5 [Oreochromis niloticus]	3977	316	0.975091	15.9269	2.47003e-11	127.57	106.11	127.57	S	SADNDDEVS(0.975)T(0.025)ER	S(-110)ADNDDEVS(16)T(-16)ER	9	2	1.145	7863	15909	15909	F1	16477	0.34603	0.36394	0.14607	0.14395	0.32	0.36	0.14	0.17	0.34	0.03	0.0882	0.155	0.02	0.129	0.458	0.00122443	0.00870297	down
7946	XP_025767574.1	fatty acid-binding protein 10-A, liver basic isoform X1 [Oreochromis niloticus]	3984	89	0.560526	1.05662	1.54034e-06	80.293	62.376	80.293	S	NVS(0.439)S(0.561)NDLQCIVNIEGGK	NVS(-1.1)S(1.1)NDLQCIVNIEGGK	4	3	-0.60695	6478	12871	12871	F4	48425	0.20011	0.17959	0.31203	0.30827	0.18	0.18	0.29	0.37	0.18	0	0	0.33	0.06	0.1818	1.834	0.00341505	0.0157159	up
7949	XP_025767846.1	signal recognition particle 19 kDa protein [Oreochromis niloticus]	3987	35	1	82.4258	0.00507449	82.426	14.043	82.426	S	RIS(1)VEK	RIS(82)VEK	3	3	-0.96058	7332	14767	14767	F3	29138	0.31331	0.39057	0.17117	0.12494	0.29	0.39	0.16	0.15	0.34	0.07	0.2059	0.155	0.01	0.0645	0.466	0.00303013	0.0142294	down
7967	XP_003437670.1	proline-serine-threonine phosphatase-interacting protein 1 [Oreochromis niloticus]	149	136	0.996964	25.1645	0.032574	50.901	13.426	50.901	T	KT(0.997)MES(0.003)K	KT(25)MES(-25)K	2	3	2.7433	4981	10030	10030	F4	38197	0.45993	0.27549	0.14062	0.12396	0.42	0.27	0.13	0.15	0.345	0.11	0.3188	0.14	0.01	0.0714	0.426	0.00716295	0.0236808	down
7985	XP_003438323.1	BCL2/adenovirus E1B 19 kDa protein-interacting protein 3 [Oreochromis niloticus]	213	78	1	71.548	0.00142288	76.073	38.881	71.548	T	RAQT(1)PLLLWK	RAQT(72)PLLLWK	4	3	2.4924	760;7069	1689;14157	14157	F6	43145	0.17936	0.18965	0.39809	0.2329	0.17	0.19	0.37	0.28	0.18	0.01	0.0556	0.325	0.06	0.1846	1.811	0.00668809	0.0230243	up
7987	XP_003438389.1	cell division cycle 5-like protein [Oreochromis niloticus]	220	397	0.792494	8.55307	0.00824726	40.372	24.066	40.372	T	GGLNT(0.004)PLHES(0.111)DFS(0.093)GVT(0.792)PQR	GGLNT(-23)PLHES(-8.6)DFS(-9.3)GVT(8.6)PQR	16	3	-2.8169	3023	5911	5911	F4	39569	0.28295	0.35265	0.20074	0.16365	0.26	0.35	0.19	0.2	0.305	0.06	0.1967	0.195	0.01	0.0513	0.653	0.0152759	0.0389552	down
8008	XP_003439307.1	protein scribble homolog isoform X6 [Oreochromis niloticus]	281	1273	0.767912	5.20496	1.69623e-20	95.507	78.716	95.507	T	T(0.768)ES(0.232)PIREAPYSPTIQPANIHYTSTPTVK	T(5.2)ES(-5.2)PIREAPY(-38)S(-34)PT(-44)IQPANIHY(-80)T(-86)S(-85)T(-85)PT(-94)VK	1	4	0.49673	9817	20024;20025	20024	F5	38907	0.17662	0.15696	0.3652	0.30122	0.16	0.16	0.34	0.36	0.16	0	0	0.35	0.01	0.0286	2.188	2.06589e-05	0.00106583	up
8043	XP_003441099.1	eukaryotic translation initiation factor 3 subunit L [Oreochromis niloticus]	422	568	0.583724	1.85123	2.55814e-05	82.59	65.924	82.59	T	MSTTATTVT(0.001)S(0.006)GT(0.028)AT(0.584)S(0.381)R	MS(-77)T(-70)T(-61)AT(-38)T(-40)VT(-27)S(-20)GT(-13)AT(1.9)S(-1.9)R	14	2	-0.57363	4765;6111	12167	12167	F4	20963	0.35602	0.29367	0.21298	0.13733	0.33	0.29	0.2	0.17	0.31	0.03	0.0968	0.185	0.02	0.1081	0.599	0.00329425	0.0152153	down
8080	XP_003442571.1	proline-rich AKT1 substrate 1 [Oreochromis niloticus]	557	345	1	80.3867	8.43781e-05	80.387	56.555	80.387	T	LNT(1)GDFS(1)LKQ	LNT(80)GDFS(80)LKQ	3	3	0.073238	5553	11085	11085	F3	44590	0.41092	0.27126	0.18681	0.13101	0.38	0.27	0.18	0.16	0.325	0.08	0.2462	0.17	0.01	0.0588	0.539	0.00894718	0.0277982	down
8084	XP_003442913.1	thioredoxin-related transmembrane protein 1 [Oreochromis niloticus]	589	300	1	75.5888	0.00174078	105.4	85.76	75.589	T	VVGNRGEEEEEDT(1)	VVGNRGEEEEEDT(76)	13	2	-1.2951	11113	22678;22679;22680;22681;22682;22683	22683	F4	21645	0.3463	0.32667	0.1933	0.13815	0.32	0.32	0.18	0.17	0.32	0	0	0.175	0.01	0.0571	0.547	4.37211e-05	0.00170918	down
8087	XP_003442938.3	LOW QUALITY PROTEIN: spectrin beta chain, erythrocytic [Oreochromis niloticus]	596	1475	1	138.726	2.37931e-23	138.73	114.65	138.73	T	DFQQLLT(1)PLAQR	DFQQLLT(140)PLAQR	7	3	-0.97723	1225	2537;2538	2538	F5	46267	0.15763	0.19187	0.33211	0.31839	0.15	0.19	0.31	0.38	0.17	0.03	0.1765	0.345	0.05	0.1449	2.058	0.00424931	0.0178009	up
8088	XP_003442941.1	mRNA decay activator protein ZFP36L1 [Oreochromis niloticus]	597	133	0.5103	0.192452	4.08191e-163	209.42	181.13	209.42	T	CLGPAS(0.488)PT(0.51)GS(0.001)SSQVNSSR	CLGPAS(-0.19)PT(0.19)GS(-27)S(-32)S(-41)QVNS(-98)S(-99)R	8	2	-2.1876	1097	2290	2290	F4	27989	0.38715	0.3936	0.12376	0.095485	0.36	0.39	0.12	0.11	0.375	0.02	0.0533	0.115	0.01	0.087	0.307	5.21836e-05	0.00184651	down
8097	XP_025762565.1	microsomal glutathione S-transferase 1 [Oreochromis niloticus]	619	61	1	60.4007	0.012079	60.401	43.375	60.401	T	LLKT(1)HPDVER	LLKT(60)HPDVER	4	4	-0.12822	5470	10922	10922	F4	31145	0.37531	0.31568	0.16076	0.14825	0.35	0.31	0.15	0.18	0.33	0.03	0.0909	0.165	0.02	0.1212	0.502	0.00160305	0.0099164	down
8114	XP_003444016.1	enhancer of mRNA-decapping protein 3 [Oreochromis niloticus]	687	205	0.993461	21.9841	0.00225486	63.727	47.836	63.727	T	S(0.995)RGT(0.993)PQEQT(0.011)PTR	S(23)RGT(22)PQEQT(-22)PT(-36)R	4	2	1.3748	9066	18388	18388	F1	13954	0.14143	0.1612	0.38784	0.30953	0.13	0.16	0.36	0.37	0.145	0.02	0.1379	0.365	0.01	0.0274	2.544	0.000600201	0.00618468	up
8119	XP_003444080.1	protein NDRG1 isoform X1 [Oreochromis niloticus]	692	364	0.99685	25.0039	8.26266e-23	139.3	109.94	112.64	T	S(0.003)HT(0.997)AENPHGR	S(-25)HT(25)AENPHGR	3	3	-0.010342	8437;8438;9090	17078;17079;17082;17083;17085;18450;18451	17079	F1	10328	0.33167	0.32212	0.23547	0.1411	0.31	0.32	0.22	0.17	0.315	0.01	0.0317	0.195	0.04	0.2051	0.619	0.00747434	0.0244568	down
8121	XP_003444080.1	protein NDRG1 isoform X1 [Oreochromis niloticus]	692	354	0.994035	22.7378	0.00157716	87.895	27.964	87.895	T	S(0.001)HT(0.994)NEGS(0.005)R	S(-32)HT(23)NEGS(-23)R	3	3	-1.6497	8443;8444	17102	17102	F2	3670	0.38913	0.3075	0.19401	0.10935	0.36	0.31	0.18	0.13	0.335	0.04	0.1194	0.155	0.04	0.2581	0.465	0.00483756	0.0197518	down
8122	XP_003444080.1	protein NDRG1 isoform X1 [Oreochromis niloticus]	692	344	0.512781	0.298195	0.0060378	55.196	18.904	55.196	T	S(0.478)HT(0.513)S(0.014)EGNRS(0.995)R	S(-0.3)HT(0.3)S(-17)EGNRS(22)R	3	2	-0.53966	8446	17111	17111	F1	7028	0.41258	0.39152	0.11339	0.082509	0.38	0.39	0.11	0.1	0.385	0.01	0.026	0.105	0.01	0.0952	0.272	2.32602e-05	0.00115034	down
8138	XP_005467627.1	phosphoethanolamine N-methyltransferase 3 isoform X2 [Oreochromis niloticus]	739	20	0.999876	39.0573	0.00162911	67.385	30.205	67.385	T	AAT(1)VEEMMLDSR	AAT(39)VEEMMLDS(-39)R	3	3	4.0516	128	251	251	F1	15753	0.18583	0.21805	0.3342	0.26193	0.17	0.22	0.31	0.32	0.195	0.04	0.2051	0.315	0.01	0.0317	1.643	0.00737112	0.0242555	up
8139	XP_003444749.1	fructose-bisphosphate aldolase B [Oreochromis niloticus]	742	37	0.993615	23.9736	1.54648e-42	155.98	129.01	125.73	T	GILAADES(0.004)T(0.994)GT(0.002)MAK	GILAADES(-24)T(24)GT(-26)MAK	9	3	-0.062978	3127;3128	6116;6118;6120;6121;6125;6141	6125	F3	41361	0.31973	0.30811	0.19128	0.17675	0.29	0.31	0.18	0.21	0.3	0.01	0.0333	0.195	0.02	0.1026	0.651	0.00291783	0.0137361	down
8147	XP_003444856.1	nucleolar complex protein 2 homolog [Oreochromis niloticus]	754	89	0.998632	28.6217	2.6473e-16	89.565	79.417	89.565	T	FLQDNDQALLNFDDT(0.999)DS(0.999)S(0.999)DDEDERGY(0.004)HK	FLQDNDQALLNFDDT(29)DS(29)S(29)DDEDERGY(-29)HK	15	4	0.3489	2597	5056	5056	F4	51541	0.29495	0.33806	0.20944	0.15755	0.27	0.34	0.2	0.19	0.305	0.05	0.1639	0.195	0.01	0.0513	0.648	0.00753411	0.0244568	down
8153	XP_003445089.1	ADP-ribosylation factor GTPase-activating protein 3 isoform X1 [Oreochromis niloticus]	775	143	0.607582	1.55442	1.07636e-10	84.404	65.808	84.404	T	HGTELWLDSQAPLS(0.953)PT(0.608)S(0.439)PGDK	HGT(-65)ELWLDS(-39)QAPLS(11)PT(1.6)S(-1.6)PGDK	16	4	-1.2876	3775;7271	7489	7489	F4	47490	0.33714	0.28965	0.21718	0.15603	0.31	0.29	0.2	0.19	0.3	0.01	0.0333	0.195	0.01	0.0513	0.651	0.000394814	0.00528926	down
8169	XP_003445868.1	eukaryotic translation initiation factor 4E-binding protein 3-like [Oreochromis niloticus]	849	33	0.999539	33.6556	1.21529e-77	172.18	154.76	172.18	T	DWSQLPDCYSQT(1)PGGTLFS(0.002)T(0.097)T(0.891)PGGT(0.009)R	DWS(-73)QLPDCY(-47)S(-34)QT(34)PGGT(-62)LFS(-26)T(-9.6)T(9.6)PGGT(-20)R	12	3	-0.75378	1684	3353;3354	3354	F5	47075	0.37092	0.26068	0.21497	0.15342	0.34	0.26	0.2	0.18	0.3	0.06	0.2	0.19	0.01	0.0526	0.645	0.0124549	0.0341373	down
8173	XP_025753634.1	cytoplasmic FMR1-interacting protein 2 isoform X2 [Oreochromis niloticus]	850	256	0.681147	0.556033	0.000895998	51.774	22.798	51.774	T	MY(0.638)LT(0.681)PS(0.681)EKHMLLK	MY(-0.56)LT(0.56)PS(0.56)EKHMLLK	4	4	0.94471	6142	12228	12228	F5	49001	0.32557	0.36601	0.17286	0.13556	0.3	0.36	0.16	0.16	0.33	0.04	0.1212	0.16	0	0	0.489	0.00084816	0.00735978	down
8221	XP_003448052.1	protein disulfide-isomerase [Oreochromis niloticus]	1004	500	0.894712	7.85914	4.16737e-23	83.898	82.086	79.042	T	EGGAPAGDDDDLEPEDLEDDS(0.748)DS(0.357)EDGT(0.895)DDDNEHDEL	EGGAPAGDDDDLEPEDLEDDS(4.1)DS(-4.1)EDGT(7.9)DDDNEHDEL	27	3	-1.781	1946	3870;3871;3872;3873;3876	3876	F3	48784	0.39095	0.30372	0.16212	0.14168	0.36	0.3	0.15	0.17	0.33	0.04	0.1212	0.16	0.01	0.0625	0.489	0.00148408	0.00937557	down
8228	XP_003448376.1	caM kinase-like vesicle-associated protein [Oreochromis niloticus]	1037	21	0.998842	30.2939	0.0320152	42.209	23.134	42.209	T	DY(0.421)NS(0.255)PS(0.326)EVT(0.999)DK	DY(1.1)NS(-2.2)PS(-1.1)EVT(30)DK	9	3	3.6615	1700	3377	3377	F1	21669	0.41665	0.48784	0.05174	0.043778	0.38	0.48	0.05	0.05	0.43	0.07	0.1628	0.05	0	0	0.118	7.27114e-05	0.00228815	down
8269	XP_003449870.1	vacuolar protein sorting-associated protein 26B-like [Oreochromis niloticus]	1175	332	0.803208	5.83453	0.0215221	43.083	39.551	43.083	T	FRGHNS(0.246)EEDT(0.803)S(0.951)	FRGHNS(-5.8)EEDT(5.8)S(12)	10	2	-0.62943	2646;3091	5149	5149	F2	19290	0.20235	0.18028	0.3547	0.26267	0.19	0.18	0.33	0.32	0.185	0.01	0.0541	0.325	0.01	0.0308	1.758	7.09436e-05	0.00227982	up
8308	XP_003451562.2	protein transport protein Sec16A isoform X3 [Oreochromis niloticus]	1339	2020	0.991552	21.5562	5.49491e-06	102.33	80.523	94.201	T	RT(0.096)S(0.909)LT(0.992)PQKDFY(0.003)DQMAK	RT(-10)S(10)LT(22)PQKDFY(-27)DQMAK	5	3	1.1401	7768;7769	15666;15667	15667	F4	40409	0.21531	0.20236	0.28015	0.30218	0.2	0.2	0.26	0.36	0.2	0	0	0.31	0.07	0.2258	1.55	0.0201946	0.046937	up
8324	XP_003452105.1	myotrophin [Oreochromis niloticus]	1384	31	0.967414	14.7259	0.0119655	49.224	13.467	49.224	T	T(0.033)AEDVNRT(0.967)LDGGR	T(-15)AEDVNRT(15)LDGGR	8	3	-0.83284	9679	19670	19670	F2	26002	0.30743	0.32947	0.1927	0.17039	0.28	0.33	0.18	0.21	0.305	0.04	0.1311	0.195	0.02	0.1026	0.644	0.00634835	0.0221335	down
8332	XP_005468157.1	DENN domain-containing protein 4C isoform X2 [Oreochromis niloticus]	1422	1180	0.992791	21.3986	0.0015953	57.525	38.467	57.525	T	KNT(0.993)ET(0.007)NEDDSGVR	KNT(21)ET(-21)NEDDS(-48)GVR	3	3	-0.58288	4783	9648	9648	F1	17533	0.37746	0.31915	0.17195	0.13144	0.35	0.32	0.16	0.16	0.335	0.02	0.0597	0.16	0	0	0.479	9.54989e-05	0.00268246	down
8338	XP_003452621.1	mitochondrial import receptor subunit TOM70 [Oreochromis niloticus]	1444	49	0.705593	3.83181	0.00548979	42.181	27.774	42.181	T	GT(0.706)GERKT(0.303)PEGS(0.534)AS(0.457)PVQGQDGESR	GT(3.8)GERKT(-3.8)PEGS(0.7)AS(-0.7)PVQGQDGES(-35)R	2	4	-1.4012	3540	7050	7050	F2	21854	0.19947	0.1933	0.36032	0.2469	0.18	0.19	0.34	0.3	0.185	0.01	0.0541	0.32	0.03	0.0938	1.731	0.000807354	0.00711147	up
8344	XP_025762713.1	protein Tob1 [Oreochromis niloticus]	1464	219	0.781638	5.73568	2.6441e-22	139.03	115.8	139.03	T	T(0.782)S(0.209)PT(0.01)NLGLNVNSLLK	T(5.7)S(-5.7)PT(-19)NLGLNVNS(-120)LLK	1	3	-0.23368	10279	21014	21014	F6	47407	0.32671	0.34474	0.176	0.15255	0.3	0.34	0.17	0.18	0.32	0.03	0.0938	0.175	0.01	0.0571	0.549	0.000628181	0.00628513	down
8351	XP_003453032.1	myristoylated alanine-rich C-kinase substrate [Oreochromis niloticus]	1480	115	0.999983	48.7518	7.6164e-183	218.12	174.22	218.12	T	AEDGAAASTSTET(1)PK	AEDGAAAS(-76)T(-63)S(-56)T(-49)ET(49)PK	13	2	1.4585	228	476;477;478	478	F2	24416	0.22134	0.17762	0.35294	0.2481	0.2	0.18	0.33	0.3	0.19	0.01	0.0526	0.315	0.02	0.0635	1.662	0.00114554	0.00868122	up
8367	XP_005458295.1	claudin-9 [Oreochromis niloticus]	1529	263	0.999996	54.0201	0.00022144	76.341	62.662	76.341	T	KPT(1)AAGYDITGYV	KPT(54)AAGY(-54)DIT(-65)GY(-76)V	3	3	0.74258	4824	9730	9730	F4	46651	0.30856	0.33235	0.17766	0.18142	0.28	0.33	0.17	0.22	0.305	0.04	0.1311	0.195	0.04	0.2051	0.644	0.0144717	0.0379802	down
8405	XP_003455472.1	apoptosis inhibitor 5 [Oreochromis niloticus]	1696	460	0.581182	1.42288	0.000204898	79.511	64.589	79.511	T	RPS(0.419)T(0.581)EEMGSGGSTK	RPS(-1.4)T(1.4)EEMGS(-56)GGS(-65)T(-74)K	4	3	-0.11906	7578	15289;15295	15289	F3	16999	0.36935	0.38847	0.15729	0.084896	0.34	0.39	0.15	0.1	0.365	0.04	0.1096	0.125	0.04	0.32	0.344	0.0030954	0.0144821	down
8428	XP_003456426.1	hepatocyte nuclear factor 3-beta [Oreochromis niloticus]	1764	431	0.511561	1.14068	2.70821e-07	78.987	73.328	78.987	T	SYQDQLMTYNT(0.003)Y(0.092)AGT(0.512)S(0.393)PVAAK	S(-61)Y(-67)QDQLMT(-38)Y(-37)NT(-22)Y(-7.5)AGT(1.1)S(-1.1)PVAAK	15	3	-1.1021	9653	19614	19614	F5	41366	0.30104	0.33615	0.18554	0.17726	0.28	0.33	0.17	0.21	0.305	0.04	0.1311	0.19	0.03	0.1579	0.627	0.0086369	0.0271517	down
8450	XP_025755897.1	caspase-8 [Oreochromis niloticus]	1831	216	0.558623	1.02337	4.61525e-17	101.85	81.878	101.85	T	RES(0.441)INT(0.559)DAQLETNPTPLPDESEYYK	RES(-1)INT(1)DAQLET(-43)NPT(-76)PLPDES(-90)EY(-90)Y(-96)K	6	4	-1.1304	7166	14360	14360	F3	46133	0.29909	0.34347	0.20851	0.14893	0.28	0.34	0.2	0.18	0.31	0.04	0.129	0.19	0.01	0.0526	0.619	0.00469677	0.0192647	down
8463	XP_003458616.1	betaine--homocysteine S-methyltransferase 1 [Oreochromis niloticus]	1893	384	0.5	0	1.20223e-115	192.55	163.97	192.55	T	EAT(0.5)S(0.5)KEQLEALFDK	EAT(0)S(0)KEQLEALFDK	3	4	1.1606	1817	3584	3584	F4	47977	0.17977	0.17093	0.3428	0.30649	0.17	0.17	0.32	0.37	0.17	0	0	0.345	0.04	0.1159	2.029	0.000457463	0.00528926	up
8523	XP_025767046.1	plectin isoform X26 [Oreochromis niloticus]	2095	3808	1	113.347	2.61789e-08	113.35	71.969	113.35	T	KQIT(1)IEELIR	KQIT(110)IEELIR	4	3	1.9153	4847	9772	9772	F4	47205	0.18754	0.16009	0.36037	0.292	0.17	0.16	0.34	0.35	0.165	0.01	0.0606	0.345	0.01	0.029	2.093	4.01819e-05	0.00159549	up
8531	XP_005450963.2	LOW QUALITY PROTEIN: pleckstrin homology domain-containing family A member 5 [Oreochromis niloticus]	2103	417	0.586741	2.51556	2.93732e-111	191.48	132.13	191.48	T	T(0.587)S(0.084)S(0.329)MQQLEQWVR	T(2.5)S(-8.4)S(-2.5)MQQLEQWVR	1	2	0.22313	10298	21055	21055	F4	49664	0.16312	0.20641	0.36374	0.26672	0.15	0.21	0.34	0.32	0.18	0.04	0.2222	0.33	0.01	0.0303	1.886	0.008151	0.0258757	up
8537	XP_005451360.1	sodium-dependent phosphate transporter 1-B [Oreochromis niloticus]	2115	270	0.518658	1.34332	0.0156456	41.621	27.715	41.621	T	S(0.801)S(0.291)PT(0.519)ES(0.389)PLMEK	S(6)S(-5.3)PT(1.3)ES(-1.3)PLMEK	4	3	0.82595	1332;9269	18847	18847	F2	31625	0.34061	0.31489	0.19173	0.15278	0.31	0.31	0.18	0.18	0.31	0	0	0.18	0	0	0.581	1.8877e-11	6.40322e-09	down
8541	XP_005451521.1	GRAM domain-containing protein 2B [Oreochromis niloticus]	2123	34	0.687554	3.39503	0.00562554	50.055	40.772	50.055	T	HEERDS(0.995)HS(0.317)DT(0.688)EAVAEEQQR	HEERDS(22)HS(-3.4)DT(3.4)EAVAEEQQR	10	3	-1.2632	3716	7367	7367	F3	17445	0.37561	0.28801	0.16179	0.17459	0.35	0.29	0.15	0.21	0.32	0.04	0.125	0.18	0.04	0.2222	0.567	0.0133402	0.0359494	down
8577	XP_005453453.1	la-related protein 1B isoform X6 [Oreochromis niloticus]	2190	634	0.999995	52.8753	1.40808e-131	201.66	150.13	201.66	T	ILIVTQT(1)PPYLR	ILIVT(-53)QT(53)PPY(-92)LR	7	2	-0.26623	4233	8468;8469;8470;8471;8472;8473;8474;8475;8476;8477;8478;8479;8480;8481;8482;8483;8484;8485;8486;8487;8488;8489;8490;8491;8492;8493;8494;8495;8496;8497;8498;8499;8500;8501;8502;8503;8504;8505;8506;8507;8508;8509;8510;8511;8512;8513;8514;8515;8516;8517;8518	8502	F2	52467	0.1589	0.19104	0.34461	0.31879	0.15	0.19	0.32	0.38	0.17	0.03	0.1765	0.35	0.04	0.1143	2.087	0.00330787	0.0152597	up
8577	XP_025766699.1	la-related protein 1 isoform X7 [Oreochromis niloticus]	2298	634	0.999995	52.8753	1.40808e-131	201.66	150.13	201.66	T	ILIVTQT(1)PPYLR	ILIVT(-53)QT(53)PPY(-92)LR	7	2	-0.26623	4233	8468;8469;8470;8471;8472;8473;8474;8475;8476;8477;8478;8479;8480;8481;8482;8483;8484;8485;8486;8487;8488;8489;8490;8491;8492;8493;8494;8495;8496;8497;8498;8499;8500;8501;8502;8503;8504;8505;8506;8507;8508;8509;8510;8511;8512;8513;8514;8515;8516;8517;8518	8502	F2	52467	0.1589	0.19104	0.34461	0.31879	0.15	0.19	0.32	0.38	0.17	0.03	0.1765	0.35	0.04	0.1143	2.087	0.00330787	0.0152597	up
8582	XP_005453522.1	PR domain zinc finger protein 2 isoform X2 [Oreochromis niloticus]	2193	426	0.708029	1.10719	0.00125164	52.254	23.622	52.254	T	RT(0.708)S(0.669)T(0.623)PPLIPNLK	RT(1.1)S(0.56)T(-0.56)PPLIPNLK	2	3	0.020444	7777;10313	15688	15688	F4	44837	0.31023	0.30993	0.21152	0.16832	0.29	0.31	0.2	0.2	0.3	0.01	0.0333	0.2	0	0	0.667	0.000243254	0.00416437	down
8594	XP_013129191.1	cold shock domain-containing protein E1 isoform X8 [Oreochromis niloticus]	2219	794	0.5	0	8.83145e-07	118.72	88.976	118.72	T	LKS(0.5)IT(0.5)LDDASAPR	LKS(0)IT(0)LDDAS(-71)APR	5	3	-0.75193	5435;8515	10864	10864	F4	41497	0.3801	0.33202	0.14346	0.14442	0.35	0.33	0.13	0.17	0.34	0.01	0.0294	0.15	0.03	0.2	0.442	0.00189414	0.010924	down
8597	XP_019216746.1	rho family-interacting cell polarization regulator 1 isoform X2 [Oreochromis niloticus]	2224	345	0.99998	47.0865	2.06658e-05	81.807	68.967	81.807	T	ISAIFDQT(1)PPDT(1)PPLR	IS(-47)AIFDQT(47)PPDT(61)PPLR	8	3	-2.0128	4337	8721;8722	8721	F4	52490	0.33251	0.36003	0.75363	0.55384	0.31	0.36	0.71	0.67	0.335	0.04	0.1194	0.69	0.03	0.0435	2.071	0.00056579	0.00586195	up
8598	XP_019216746.1	rho family-interacting cell polarization regulator 1 isoform X2 [Oreochromis niloticus]	2224	349	0.999999	61.3684	2.06658e-05	81.807	68.967	81.807	T	ISAIFDQT(1)PPDT(1)PPLR	IS(-47)AIFDQT(47)PPDT(61)PPLR	12	3	-2.0128	4337	8721	8721	F4	52490	0.12026	0.1565	0.43012	0.29312	0.11	0.16	0.4	0.35	0.135	0.04	0.2963	0.375	0.04	0.1067	2.877	0.00286365	0.0137241	up
8600	XP_019216748.1	transcriptional repressor CTCF isoform X3 [Oreochromis niloticus]	2225	686	0.994368	22.469	0.000236588	82.34	59.011	82.34	T	NAPKPPT(0.994)PS(0.006)K	NAPKPPT(22)PS(-22)K	7	3	1.1341	6162	12273	12273	F4	24425	0.38801	0.31864	0.15502	0.13834	0.36	0.32	0.15	0.17	0.34	0.03	0.0882	0.16	0.01	0.0625	0.472	0.000609131	0.00621756	down
8620	XP_013130024.1	MAP7 domain-containing protein 1 isoform X5 [Oreochromis niloticus]	2265	455	1	78.8139	0.00303431	78.814	27.917	78.814	T	QPHRPAT(1)PEEK	QPHRPAT(79)PEEK	7	4	1.895	6836	13574;13575	13575	F3	18323	0.18429	0.19584	0.32932	0.26372	0.17	0.19	0.31	0.32	0.18	0.01	0.0556	0.315	0.01	0.0317	1.756	0.000457238	0.00528926	up
8622	XP_013130024.1	MAP7 domain-containing protein 1 isoform X5 [Oreochromis niloticus]	2265	400	0.717315	6.60296	0.00428992	54.672	38.697	52.483	T	T(0.717)AS(0.132)PS(0.153)PAAS(0.943)PKPPS(0.026)T(0.028)R	T(6.6)AS(-7.5)PS(-6.6)PAAS(15)PKPPS(-15)T(-15)R	1	3	1.5995	9716	19799;19800	19799	F3	24028	0.19965	0.19025	0.30473	0.30537	0.18	0.19	0.29	0.37	0.185	0.01	0.0541	0.33	0.06	0.1818	1.785	0.00418364	0.0175685	up
8635	XP_025766699.1	la-related protein 1 isoform X7 [Oreochromis niloticus]	2298	490	0.969868	15.0812	1.16972e-05	102.28	71.558	67.08	T	AS(0.03)T(0.97)PMQQQTK	AS(-15)T(15)PMQQQT(-45)K	3	2	2.2576	894	1921;1923;1924	1921	F2	16983	0.14138	0.13594	0.41275	0.30907	0.13	0.14	0.39	0.37	0.135	0.01	0.0741	0.38	0.01	0.0263	2.819	3.57664e-05	0.00146584	up
8637	XP_025766699.1	la-related protein 1 isoform X7 [Oreochromis niloticus]	2298	607	0.962478	14.0405	4.19514e-12	84.741	63.718	84.741	T	RNT(0.962)FT(0.05)DWS(0.988)DEETDGEIDDHDVNK	RNT(14)FT(-14)DWS(19)DEET(-34)DGEIDDHDVNK	3	4	-0.94095	6435;7488	15091;15092	15091	F2	41664	0.32107	0.31135	0.19964	0.16795	0.3	0.31	0.19	0.2	0.305	0.01	0.0328	0.195	0.01	0.0513	0.639	0.00013465	0.00307587	down
8638	XP_025766699.1	la-related protein 1 isoform X7 [Oreochromis niloticus]	2298	609	0.713995	1.00462	4.44612e-07	68.369	52.863	68.369	T	RNT(0.642)FT(0.714)DWS(0.641)DEET(0.004)DGEIDDHDVNK	RNT(0)FT(1)DWS(0)DEET(-23)DGEIDDHDVNK	5	3	-1.0169	6435;7488	15092	15092	F2	41673	0.34079	0.2946	0.20145	0.16316	0.31	0.29	0.19	0.2	0.3	0.01	0.0333	0.195	0.01	0.0513	0.651	0.000394814	0.00528926	down
8649	XP_019214898.1	R3H domain-containing protein 2 isoform X15 [Oreochromis niloticus]	2314	27	0.582155	1.44027	0.00607566	66.533	50.993	66.533	T	GKT(0.582)S(0.418)PQPQGTK	GKT(1.4)S(-1.4)PQPQGT(-52)K	3	3	3.5489	3177	6243	6243	F3	19060	0.18466	0.17442	0.34787	0.29305	0.17	0.17	0.33	0.35	0.17	0	0	0.34	0.01	0.0294	2	3.27424e-05	0.00141896	up
8661	XP_005457319.1	origin recognition complex subunit 4 [Oreochromis niloticus]	2344	124	0.542373	0.737866	4.97249e-06	73.322	53.6	73.322	T	KS(0.458)VT(0.542)DEEAPAEDLPNGGSDTPK	KS(-0.74)VT(0.74)DEEAPAEDLPNGGS(-60)DT(-66)PK	4	4	-3.3172	4962	9999;10000	9999	F2	39059	0.32949	0.30787	0.19077	0.17186	0.3	0.31	0.18	0.21	0.305	0.01	0.0328	0.195	0.02	0.1026	0.639	0.00217124	0.0122338	down
8667	XP_005457409.1	nuclear cap-binding protein subunit 3 isoform X2 [Oreochromis niloticus]	2353	245	0.603485	1.85787	0.0208417	46.249	22.499	46.249	T	T(0.603)KS(0.393)ES(0.003)GQADLSR	T(1.9)KS(-1.9)ES(-23)GQADLS(-40)R	1	3	-0.14598	9986	20391	20391	F2	23433	0.31789	0.33212	0.1888	0.16119	0.29	0.33	0.18	0.19	0.31	0.03	0.0968	0.185	0.01	0.0541	0.599	0.00105566	0.00849911	down
8681	XP_005458287.1	putative monooxygenase p33MONOX isoform X2 [Oreochromis niloticus]	2390	172	0.707946	5.74406	5.6849e-12	98.019	80.861	98.019	T	QSSSAHS(0.015)T(0.082)PS(0.195)NT(0.708)PHS(0.608)S(0.392)PKPQR	QS(-45)S(-46)S(-39)AHS(-17)T(-9.4)PS(-5.7)NT(5.7)PHS(2)S(-2)PKPQR	12	4	0.62614	6956	13893	13893	F3	13431	0.18146	0.15728	0.35236	0.3089	0.17	0.16	0.33	0.37	0.165	0.01	0.0606	0.35	0.03	0.0857	2.123	0.000269395	0.00445119	up
8701	XP_005460445.1	protein MCM10 homolog isoform X3 [Oreochromis niloticus]	2474	719	0.595545	1.96922	8.66946e-19	128.29	109.75	128.29	T	NRT(0.596)S(0.378)PS(0.025)GEAS(0.001)ANEDEEPAQK	NRT(2)S(-2)PS(-14)GEAS(-29)ANEDEEPAQK	3	3	-0.94524	6383;6384;10277	12677	12677	F2	23970	0.32289	0.29746	0.2048	0.17485	0.3	0.3	0.19	0.21	0.3	0	0	0.2	0.01	0.05	0.666	0.000786787	0.00707828	down
8710	XP_005460902.1	4-hydroxyphenylpyruvate dioxygenase [Oreochromis niloticus]	2490	386	0.999983	47.7515	6.87563e-11	130.01	96.954	112.13	T	GNLTVLT(1)PK	GNLT(-48)VLT(48)PK	7	2	1.4616	3298	6487;6488;6489;6490;6491;6492	6492	F6	34123	0.36139	0.28683	0.18783	0.16675	0.33	0.28	0.18	0.2	0.305	0.04	0.1311	0.19	0.01	0.0526	0.627	0.00359522	0.0158784	down
8718	XP_005461076.1	large neutral amino acids transporter small subunit 4 isoform X2 [Oreochromis niloticus]	2502	305	0.5	0	0.000146938	72.898	55.409	72.898	T	LCLS(0.5)T(0.5)VDLEVNCK	LCLS(0)T(0)VDLEVNCK	5	3	-0.79844	5132	10316	10316	F5	45881	0.18772	0.20186	0.36757	0.24285	0.17	0.2	0.35	0.29	0.185	0.02	0.1081	0.32	0.04	0.125	1.741	0.00469077	0.0192608	up
8744	XP_005463064.1	clathrin heavy chain 1 isoform X2 [Oreochromis niloticus]	2569	394	0.999895	39.7902	0.000713957	80.312	50.623	59.185	T	GILRT(1)PDTIR	GILRT(40)PDT(-40)IR	5	3	-1.322	3133	6146;6147;6148	6148	F4	34806	0.20911	0.18761	0.3284	0.25837	0.19	0.19	0.31	0.31	0.19	0	0	0.31	0	0	1.632	1.16221e-12	2.05207e-09	up
8771	XP_005464682.2	apoptotic chromatin condensation inducer in the nucleus isoform X2 [Oreochromis niloticus]	2619	1123	0.908329	9.96007	0.000233795	71.781	59.22	71.781	T	EKDGS(1)VAT(0.908)S(0.092)GGAAGR	EKDGS(49)VAT(10)S(-10)GGAAGR	8	2	-3.7278	1279;2038	4053	4053	F2	21284	0.44874	0.37573	0.096926	0.078605	0.41	0.37	0.09	0.09	0.39	0.03	0.0769	0.09	0	0	0.231	1.65888e-05	0.000892265	down
8771	XP_019209227.1	apoptotic chromatin condensation inducer in the nucleus isoform X3 [Oreochromis niloticus]	3604	1095	0.908329	9.96007	0.000233795	71.781	59.22	71.781	T	EKDGS(1)VAT(0.908)S(0.092)GGAAGR	EKDGS(49)VAT(10)S(-10)GGAAGR	8	2	-3.7278	1279;2038	4053	4053	F2	21284	0.44874	0.37573	0.096926	0.078605	0.41	0.37	0.09	0.09	0.39	0.03	0.0769	0.09	0	0	0.231	1.65888e-05	0.000892265	down
8775	XP_005464682.2	apoptotic chromatin condensation inducer in the nucleus isoform X2 [Oreochromis niloticus]	2619	650	0.573601	1.28907	3.83489e-13	120.79	101.54	120.79	T	T(0.574)S(0.426)PATTDGGAGETETGTAAGR	T(1.3)S(-1.3)PAT(-37)T(-50)DGGAGET(-93)ET(-100)GT(-110)AAGR	1	2	0.38046	10269	20968;20970	20970	F2	23872	0.31217	0.31131	0.22535	0.15117	0.29	0.31	0.21	0.18	0.3	0.01	0.0333	0.195	0.02	0.1026	0.651	0.00291783	0.0137361	down
8775	XP_019209227.1	apoptotic chromatin condensation inducer in the nucleus isoform X3 [Oreochromis niloticus]	3604	620	0.573601	1.28907	3.83489e-13	120.79	101.54	120.79	T	T(0.574)S(0.426)PATTDGGAGETETGTAAGR	T(1.3)S(-1.3)PAT(-37)T(-50)DGGAGET(-93)ET(-100)GT(-110)AAGR	1	2	0.38046	10269	20968;20970	20970	F2	23872	0.31217	0.31131	0.22535	0.15117	0.29	0.31	0.21	0.18	0.3	0.01	0.0333	0.195	0.02	0.1026	0.651	0.00291783	0.0137361	down
8779	XP_005465265.1	calcium/calmodulin-dependent protein kinase type II delta chain isoform X7 [Oreochromis niloticus]	2631	286	1	50.909	0.000999806	94.465	44.358	50.909	T	QET(1)VECLKK	QET(51)VECLKK	3	3	-0.0062475	6640;6641	13191;13192;13193	13193	F2	36685	0.42536	0.29215	0.17858	0.10691	0.39	0.29	0.17	0.13	0.34	0.07	0.2059	0.15	0.03	0.2	0.451	0.00581409	0.0206626	down
8783	XP_005465424.1	large neutral amino acids transporter small subunit 3 [Oreochromis niloticus]	2637	538	0.578947	1.62179	7.82645e-13	119.45	94.806	119.45	T	T(0.023)AAGQS(0.399)KT(0.579)ENIALTQSLGGTAK	T(-14)AAGQS(-1.6)KT(1.6)ENIALT(-70)QS(-93)LGGT(-110)AK	8	4	-1.1772	9671;9805	19650	19650	F5	36217	0.29775	0.33767	0.2021	0.16248	0.27	0.34	0.19	0.2	0.305	0.05	0.1639	0.195	0.01	0.0513	0.648	0.00753411	0.0244568	down
8784	XP_019221178.1	ras GTPase-activating-like protein IQGAP2 [Oreochromis niloticus]	2641	1434	1	97.7972	0.000428616	97.797	75.599	97.797	T	AVQDAQT(1)PEGLK	AVQDAQT(98)PEGLK	7	3	-0.34312	1028	2182	2182	F3	34418	0.32736	0.34695	0.1786	0.14709	0.3	0.34	0.17	0.18	0.32	0.03	0.0938	0.175	0.01	0.0571	0.549	0.000628181	0.00628513	down
8795	XP_005466939.1	DNA repair protein complementing XP-G cells [Oreochromis niloticus]	2655	988	0.637064	2.8675	0.00732917	49.266	39.807	49.266	T	EGGAEEEEDDS(0.998)EDDT(0.637)HS(0.33)PS(0.035)K	EGGAEEEEDDS(27)EDDT(2.9)HS(-2.9)PS(-13)K	15	3	-0.65851	1945	3846	3846	F1	20898	0.39664	0.37471	0.11233	0.11632	0.37	0.37	0.11	0.14	0.37	0	0	0.125	0.02	0.16	0.338	0.000560988	0.00582015	down
8800	XP_005467417.3	LOW QUALITY PROTEIN: rab11 family-interacting protein 1 [Oreochromis niloticus]	2669	156	1	59.2475	0.000808531	59.248	28.062	59.248	T	NNMT(1)AS(1)MFDLT(1)MK	NNMT(59)AS(59)MFDLT(59)MK	4	2	0.64014	6316	12558;12559	12558	F2	47854	0.43132	0.44093	0.0664	0.061352	0.4	0.44	0.06	0.07	0.42	0.03	0.0714	0.065	0.01	0.1538	0.155	4.96839e-05	0.00184651	down
8801	XP_005467417.3	LOW QUALITY PROTEIN: rab11 family-interacting protein 1 [Oreochromis niloticus]	2669	163	1	59.2475	0.000808531	59.248	28.062	59.248	T	NNMT(1)AS(1)MFDLT(1)MK	NNMT(59)AS(59)MFDLT(59)MK	11	2	0.64014	6316	12558;12559	12558	F2	47854	0.43132	0.44093	0.0664	0.061352	0.4	0.44	0.06	0.07	0.42	0.03	0.0714	0.065	0.01	0.1538	0.155	4.96839e-05	0.00184651	down
8814	XP_025762542.1	target of Myb protein 1 isoform X5 [Oreochromis niloticus]	2721	160	0.990829	20.3357	1.49641e-07	105.16	91.259	105.16	T	GLEFPANQLEGY(0.009)T(0.991)PPQAPK	GLEFPANQLEGY(-20)T(20)PPQAPK	13	3	-0.15049	3194	6274	6274	F5	45271	0.21105	0.18255	0.34267	0.26374	0.19	0.18	0.32	0.32	0.185	0.01	0.0541	0.32	0	0	1.731	5.14297e-05	0.00184651	up
8826	XP_005468935.1	C-type mannose receptor 2 isoform X2 [Oreochromis niloticus]	2739	1438	0.516616	1.25628	0.0019072	71.529	48.644	71.529	T	T(0.517)NS(0.387)NS(0.097)AEQAEK	T(1.3)NS(-1.3)NS(-7.3)AEQAEK	1	3	-0.44851	10091	20618	20618	F1	17365	0.3034	0.34137	0.19487	0.16036	0.28	0.34	0.18	0.19	0.31	0.04	0.129	0.185	0.01	0.0541	0.603	0.0031329	0.0145856	down
8851	XP_005470420.1	starch-binding domain-containing protein 1 [Oreochromis niloticus]	2809	121	1	61.6789	0.0137426	61.679	21.612	61.679	T	RLT(1)AEK	RLT(62)AEK	3	3	0.28344	7449	15009;15010	15010	F3	23701	0.36359	0.36192	0.16287	0.11233	0.33	0.36	0.15	0.14	0.345	0.02	0.058	0.145	0.01	0.069	0.421	0.000112462	0.0029615	down
8855	XP_005470731.1	lactase-like protein isoform X3 [Oreochromis niloticus]	2820	226	1	41.5403	0.0114514	41.54	10.713	41.54	T	GT(1)GAY(1)RAAHHIIK	GT(42)GAY(42)RAAHHIIK	2	3	2.8524	3538	7046	7046	F3	36651	0.44911	0.27317	0.12519	0.15253	0.41	0.27	0.12	0.18	0.34	0.1	0.2941	0.15	0.04	0.2667	0.461	0.016592	0.040038	down
8865	XP_025766177.1	sorting nexin-16 isoform X3 [Oreochromis niloticus]	2854	78	0.788985	5.72767	0.00148375	70.235	38.596	70.235	T	S(0.211)RT(0.789)PPPLQSPVTR	S(-5.7)RT(5.7)PPPLQS(-51)PVT(-60)R	3	3	1.8657	9122	18524;18525	18524	F4	30135	0.21663	0.20031	0.32352	0.24664	0.2	0.2	0.3	0.3	0.2	0	0	0.3	0	0	1.5	2.63919e-12	2.22396e-09	up
8879	XP_013132469.2	uncharacterized protein LOC100702839 isoform X10 [Oreochromis niloticus]	2882	1305	0.507484	0.9922	0.000285455	72.532	50.157	72.532	T	TVIGADGGQDRT(0.507)S(0.404)VS(0.089)EIR	T(-41)VIGADGGQDRT(0.99)S(-0.99)VS(-7.6)EIR	12	3	-0.086906	10397	21237	21237	F3	35846	0.21493	0.19614	0.35989	0.22904	0.2	0.19	0.34	0.28	0.195	0.01	0.0513	0.31	0.04	0.129	1.591	0.00418099	0.0175685	up
8881	XP_005472678.1	pyruvate kinase PKM isoform X1 [Oreochromis niloticus]	2886	18	0.743976	4.64989	9.43669e-22	141.82	117.47	141.82	T	RY(0.001)S(0.255)DVMT(0.744)LPDSFIQR	RY(-29)S(-4.6)DVMT(4.6)LPDS(-37)FIQR	7	2	-0.18957	7836;11397	15811;15812;15825	15812	F5	42800	0.31939	0.35718	0.17663	0.1468	0.29	0.35	0.17	0.18	0.32	0.04	0.125	0.175	0.01	0.0571	0.552	0.00181147	0.0107246	down
8889	XP_005473184.1	TBC1 domain family member 10A [Oreochromis niloticus]	2911	409	0.822755	6.66701	1.89582e-33	112.39	98.491	96.44	T	RQDLQQNPTIVLEVPQT(0.177)T(0.823)PQLQK	RQDLQQNPT(-57)IVLEVPQT(-6.7)T(6.7)PQLQK	18	3	-2.2106	7593	15328;15329;15330	15329	F5	42738	0.20949	0.20954	0.33636	0.24461	0.19	0.21	0.32	0.29	0.2	0.01	0.05	0.305	0.02	0.0656	1.529	0.00188559	0.0108996	up
8919	XP_013124778.1	arf-GAP domain and FG repeat-containing protein 1 isoform X10 [Oreochromis niloticus]	2964	177	0.998437	30.3629	2.2199e-12	80.418	59.793	80.418	T	SLLGESAPSLHLNKHT(0.998)PPNQS(0.001)PVVSR	S(-68)LLGES(-53)APS(-36)LHLNKHT(30)PPNQS(-30)PVVS(-34)R	16	4	1.1069	3987;8649	17455	17455	F6	37194	0.17646	0.15857	0.3783	0.28667	0.16	0.16	0.36	0.34	0.16	0	0	0.35	0.01	0.0286	2.188	2.06589e-05	0.00106583	up
8934	XP_025755540.1	DENN domain-containing protein 5B isoform X4 [Oreochromis niloticus]	3003	1075	1	55.4522	0.0125659	65.395	48.07	55.452	T	ACRT(1)PPLQR	ACRT(55)PPLQR	4	3	-0.2828	148	290;291;292	292	F5	18294	0.17597	0.20787	0.33962	0.25933	0.16	0.21	0.32	0.31	0.185	0.04	0.2162	0.315	0.01	0.0317	1.734	0.00637762	0.0221973	up
8935	XP_025755540.1	DENN domain-containing protein 5B isoform X4 [Oreochromis niloticus]	3003	415	0.508804	0.32509	0.00441133	58.123	34.643	58.123	T	T(0.509)RS(0.472)S(0.019)PGSTSSTPGR	T(0.33)RS(-0.33)S(-14)PGS(-36)T(-40)S(-42)S(-43)T(-50)PGR	1	3	-1.4222	10221	20872	20872	F3	12340	0.20497	0.19886	0.31076	0.28541	0.19	0.2	0.29	0.34	0.195	0.01	0.0513	0.315	0.04	0.127	1.616	0.00220183	0.0123426	up
8983	XP_005478989.1	protein PRRC2C [Oreochromis niloticus]	3124	2579	0.994123	22.3029	0.000112551	68.88	44.69	68.88	T	LFGSGMDVKPGT(0.994)PPVS(0.006)GR	LFGS(-46)GMDVKPGT(22)PPVS(-22)GR	12	4	0.53609	5234	10488	10488	F6	37229	0.19694	0.18141	0.36135	0.2603	0.18	0.18	0.34	0.31	0.18	0	0	0.325	0.02	0.0615	1.805	0.00020363	0.00395889	up
8994	XP_005479200.1	sterol O-acyltransferase 1 [Oreochromis niloticus]	3137	21	0.997587	26.1636	0.00175444	64.675	50.113	64.675	T	AIPT(0.002)MPT(0.998)FPDLK	AIPT(-26)MPT(26)FPDLK	7	3	1.0366	482	1041	1041	F6	48305	0.19508	0.19047	0.31143	0.30301	0.18	0.19	0.29	0.36	0.185	0.01	0.0541	0.325	0.05	0.1538	1.758	0.00323459	0.0150037	up
9001	XP_013119637.2	LOW QUALITY PROTEIN: pleckstrin homology domain-containing family A member 7 [Oreochromis niloticus]	3147	491	0.987406	20.9552	0.000749562	63.337	46.398	63.337	T	ENT(0.008)LPRRT(0.987)PPT(0.005)QHK	ENT(-21)LPRRT(21)PPT(-23)QHK	8	5	-0.54783	2153	4262	4262	F4	21253	0.23074	0.19424	0.30267	0.27235	0.21	0.19	0.28	0.33	0.2	0.01	0.05	0.305	0.04	0.1311	1.529	0.00481188	0.0197048	up
9019	XP_025753289.1	B-cell linker protein isoform X4 [Oreochromis niloticus]	3177	177	0.877889	8.56686	2.84338e-16	110.61	90.637	110.61	T	T(0.878)PS(0.122)PDFYEVPDKEDNSPAHPGSR	T(8.6)PS(-8.6)PDFY(-69)EVPDKEDNS(-100)PAHPGS(-110)R	1	4	-0.31945	10157	20760	20760	F3	39500	0.20535	0.21614	0.33311	0.2454	0.19	0.21	0.31	0.3	0.2	0.01	0.05	0.305	0.01	0.0328	1.529	0.000803144	0.00711147	up
9025	XP_013121789.1	probable E3 ubiquitin-protein ligase HERC1 isoform X11 [Oreochromis niloticus]	3188	1445	0.565763	1.155	0.00338532	45.045	22.408	45.045	T	RGS(0.434)T(0.566)GLPEGQDLYTAACNSVIHR	RGS(-1.2)T(1.2)GLPEGQDLY(-32)T(-34)AACNS(-43)VIHR	4	4	-2.2465	7259	14621	14621	F6	41401	0.1779	0.18887	0.3459	0.28733	0.16	0.19	0.32	0.35	0.175	0.02	0.1143	0.335	0.02	0.0597	1.929	0.00136231	0.00915296	up
9106	XP_019221266.1	dmX-like protein 1 isoform X3 [Oreochromis niloticus]	3371	1227	0.866733	8.21883	0.00251957	66.045	44.511	66.045	T	S(0.133)RT(0.867)IS(0.583)VGGS(0.218)T(0.191)AT(0.008)DQK	S(-8.2)RT(8.2)IS(4.3)VGGS(-4.3)T(-4.9)AT(-19)DQK	3	3	0.22911	9120	18520;18521	18521	F2	30466	0.31131	0.32353	0.21464	0.15053	0.29	0.32	0.2	0.18	0.305	0.02	0.0656	0.19	0.01	0.0526	0.625	0.00148718	0.00937557	down
9110	XP_013130517.1	microtubule-associated protein 1S [Oreochromis niloticus]	3378	721	0.967652	14.8055	0.00078385	64.104	33.711	64.104	T	VS(0.032)T(0.968)PEDMTAEFER	VS(-15)T(15)PEDMT(-34)AEFER	3	2	2.9349	8579;11038	17345;22531	22531	F2	36687	0.20573	0.19096	0.36492	0.23838	0.19	0.19	0.34	0.29	0.19	0	0	0.315	0.04	0.127	1.657	0.00163547	0.0100514	up
9126	XP_013131626.1	phosphorylase b kinase regulatory subunit beta isoform X1 [Oreochromis niloticus]	3404	694	0.701275	2.01586	9.44554e-13	66.045	51.431	49.445	T	QT(0.701)S(0.678)T(0.551)PNVS(0.069)DLEQQPEINVEEWQNK	QT(2)S(1.7)T(-1.7)PNVS(-12)DLEQQPEINVEEWQNK	2	4	3.5851	6996;7613	13998	13998	F3	52280	0.33707	0.30393	0.18038	0.17862	0.31	0.3	0.17	0.21	0.305	0.01	0.0328	0.19	0.03	0.1579	0.623	0.00444871	0.0184266	down
9137	XP_019201397.1	deleted in malignant brain tumors 1 protein isoform X1 [Oreochromis niloticus]	3450	479	0.99999	50.0874	0.00044157	80.96	56.168	80.96	T	AMDCGT(1)PQTAK	AMDCGT(50)PQT(-50)AK	6	3	0.29508	620	1353;1354;1355	1355	F3	27584	0.29716	0.32595	0.19645	0.16849	0.27	0.32	0.18	0.2	0.295	0.04	0.1356	0.19	0.01	0.0526	0.649	0.00481823	0.0197202	down
9142	XP_019202085.1	sodium-coupled neutral amino acid transporter 4 isoform X2 [Oreochromis niloticus]	3456	15	0.999997	55.8598	1.47759e-165	209.68	188.21	90.518	T	KVS(1)T(1)VADDDS(1)LDEQLTEPTDCEK	KVS(56)T(56)VADDDS(34)LDEQLT(-34)EPT(-51)DCEK	4	4	-0.10269	5041;11040	10140;10146;10147;10148;10149;10150;10151;10152;10153;10155;10156;10157;10158	10157	F2	43625	1.04133	0.97434	0.52898	0.41619	0.96	0.97	0.5	0.5	0.965	0.01	0.0104	0.5	0	0	0.518	2.8972e-07	1.7301e-05	down
9142	XP_019202086.1	sodium-coupled neutral amino acid transporter 4 isoform X3 [Oreochromis niloticus]	3457	15	0.999997	55.8598	1.47759e-165	209.68	188.21	90.518	T	KVS(1)T(1)VADDDS(1)LDEQLTEPTDCEK	KVS(56)T(56)VADDDS(34)LDEQLT(-34)EPT(-51)DCEK	4	4	-0.10269	5041;11040	10140;10146;10147;10148;10149;10150;10151;10152;10153;10155;10156;10157;10158	10157	F2	43625	1.04133	0.97434	0.52898	0.41619	0.96	0.97	0.5	0.5	0.965	0.01	0.0104	0.5	0	0	0.518	2.8972e-07	1.7301e-05	down
9152	XP_019203412.1	fas-activated serine/threonine kinase, partial [Oreochromis niloticus]	3488	158	0.98477	18.939	3.25849e-07	103.26	78.209	78.441	T	AS(0.003)GS(0.013)ET(0.985)DGEASGVQVDGR	AS(-26)GS(-19)ET(19)DGEAS(-39)GVQVDGR	6	2	-0.46058	801	1761;1762	1762	F1	24750	0.32385	0.30371	0.21279	0.15966	0.3	0.3	0.2	0.19	0.3	0	0	0.195	0.01	0.0513	0.65	9.43716e-05	0.00266065	down
9156	XP_019203643.1	fibrous sheath CABYR-binding protein isoform X5 [Oreochromis niloticus]	3497	87	0.999996	53.8959	8.34975e-17	132.13	114.21	132.13	T	LVAYDT(1)DGDGDFDVEDAK	LVAY(-54)DT(54)DGDGDFDVEDAK	6	3	0.35548	5808	11564	11564	F3	49860	0.34869	0.42421	0.13753	0.089571	0.32	0.42	0.13	0.11	0.37	0.07	0.1892	0.12	0.01	0.0833	0.331	0.00119004	0.00868122	down
9161	XP_019204337.1	zinc finger protein 839 isoform X1 [Oreochromis niloticus]	3513	361	0.923614	12.1251	0.00500678	55.815	43.433	55.815	T	TPIPS(0.003)IIKT(0.924)PPT(0.057)T(0.017)AAK	T(-39)PIPS(-25)IIKT(12)PPT(-12)T(-17)AAK	9	4	-0.79096	10127	20712;20713	20712	F6	39498	0.32318	0.35973	0.16588	0.15121	0.3	0.36	0.16	0.18	0.33	0.04	0.1212	0.17	0.01	0.0588	0.519	0.00183196	0.0108271	down
9287	XP_025757880.1	LOW QUALITY PROTEIN: protein PRRC2A [Oreochromis niloticus]	3886	899	1	40.3813	6.60088e-05	71.527	41.636	40.381	T	QQQHPGHPHRGT(1)PPMDPK	QQQHPGHPHRGT(40)PPMDPK	12	5	0.11664	6881	13667;13668;13669	13669	F4	16573	0.20136	0.19349	0.31639	0.25017	0.19	0.19	0.3	0.3	0.19	0	0	0.3	0	0	1.579	1.58215e-12	2.05207e-09	up
9288	XP_025757880.1	LOW QUALITY PROTEIN: protein PRRC2A [Oreochromis niloticus]	3886	945	0.986305	18.5746	0.0136516	67.993	45.862	67.993	T	S(0.014)DT(0.986)PPHR	S(-19)DT(19)PPHR	3	3	0.5993	8122	16480;16481	16481	F2	11222	0.20744	0.20803	0.30183	0.26827	0.19	0.21	0.28	0.32	0.2	0.01	0.05	0.3	0.03	0.1	1.504	0.00354841	0.0158768	up
9306	XP_025759867.1	LOW QUALITY PROTEIN: zinc finger E-box-binding homeobox 2 [Oreochromis niloticus]	3912	625	0.537083	0.654512	0.00646108	51.524	29.326	51.524	T	AT(0.537)S(0.462)PVS(0.001)PFKDHVSLLK	AT(0.65)S(-0.65)PVS(-27)PFKDHVS(-46)LLK	2	4	1.4854	963	2058	2058	F6	40701	0.18077	0.21247	0.32453	0.28222	0.17	0.21	0.3	0.34	0.19	0.03	0.1579	0.32	0.03	0.0938	1.703	0.00508352	0.0197518	up
9307	XP_025762639.1	E3 ubiquitin-protein ligase RBBP6 [Oreochromis niloticus]	3931	326	0.705889	10.5599	0.00919429	45.863	31.301	45.863	T	S(0.498)RS(0.498)PT(0.706)PS(0.064)S(0.059)S(0.054)S(0.058)S(0.062)PR	S(0)RS(0)PT(11)PS(-11)S(-11)S(-11)S(-11)S(-11)PR	5	2	-0.0096839	9105	18486	18486	F2	11539	0.18112	0.19449	0.36543	0.25896	0.17	0.19	0.34	0.31	0.18	0.01	0.0556	0.325	0.02	0.0615	1.811	0.000759159	0.00685412	up
9338	XP_025766786.1	drebrin isoform X5 [Oreochromis niloticus]	3977	149	0.999998	56.2893	2.03958e-06	99.409	71.44	99.409	T	LKT(1)RDEEHADVGTVYEK	LKT(56)RDEEHADVGT(-56)VY(-72)EK	3	5	0.3221	5438	10872	10872	F3	33570	0.30516	0.33578	0.20338	0.15568	0.28	0.33	0.19	0.19	0.305	0.04	0.1311	0.19	0	0	0.627	0.00220195	0.0123426	down
9339	XP_025766786.1	drebrin isoform X5 [Oreochromis niloticus]	3977	323	0.618049	2.09016	0.00205587	67.385	34.862	67.385	T	NMAT(0.618)VS(0.382)PIPK	NMAT(2.1)VS(-2.1)PIPK	4	2	0.49658	6304	12534	12534	F4	31018	0.34886	0.31535	0.17842	0.15736	0.32	0.31	0.17	0.19	0.315	0.01	0.0317	0.18	0.01	0.0556	0.572	0.000467908	0.00528926	down
9355	XP_003442082.1	signal transducer and activator of transcription 5B [Oreochromis niloticus]	507	698	1	62.4075	1.17529e-08	118.18	69.894	62.408	Y	AVDGY(1)VKPQIK	AVDGY(62)VKPQIK	5	3	2.3981	987	2102;2103;2104	2104	F5	31381	0.17404	0.18559	0.33576	0.30078	0.16	0.18	0.32	0.36	0.17	0.01	0.0588	0.34	0.03	0.0882	2.007	0.000722477	0.00680142	up
9363	XP_005448463.1	homeodomain-interacting protein kinase 1 isoform X2 [Oreochromis niloticus]	944	363	0.948465	12.8701	1.20447e-15	134.51	105.36	134.51	Y	AVCS(0.003)T(0.049)Y(0.948)LQSR	AVCS(-26)T(-13)Y(13)LQS(-55)R	6	2	1.6126	982	2095	2095	F3	31210	0.22139	0.20359	0.33639	0.23863	0.2	0.2	0.32	0.29	0.2	0	0	0.305	0.02	0.0656	1.525	0.000668492	0.00650743	up
9380	XP_005449892.2	tudor domain-containing protein 6 isoform X3 [Oreochromis niloticus]	2059	1420	0.706176	4.63742	0.0087341	46.159	6.5016	46.159	Y	VT(0.292)Y(0.706)KVPT(0.142)ADPEIT(0.132)S(0.728)EK	VT(-4.6)Y(4.6)KVPT(-8.1)ADPEIT(-8.1)S(8.1)EK	3	4	2.2976	11092	22639	22639	F3	44790	0.323	0.30037	0.21531	0.16132	0.3	0.3	0.2	0.19	0.3	0	0	0.195	0.01	0.0513	0.65	9.43716e-05	0.00266065	down
9383	XP_005456548.2	ligand-dependent corepressor isoform X3 [Oreochromis niloticus]	2316	587	1	40.4755	0.0229042	40.475	19.619	40.475	Y	DLQNS(1)QHS(1)LY(1)DK	DLQNS(40)QHS(40)LY(40)DK	10	2	-2.986	1427	2872	2872	F3	50176	0.39894	0.38126	0.11867	0.10112	0.37	0.38	0.11	0.12	0.375	0.01	0.0267	0.115	0.01	0.087	0.306	2.48436e-05	0.00115034	down
9387	XP_005470731.1	lactase-like protein isoform X3 [Oreochromis niloticus]	2820	229	1	41.5403	0.0114514	41.54	10.713	41.54	Y	GT(1)GAY(1)RAAHHIIK	GT(42)GAY(42)RAAHHIIK	5	3	2.8524	3538	7046	7046	F3	36651	0.44911	0.27317	0.12519	0.15253	0.41	0.27	0.12	0.18	0.34	0.1	0.2941	0.15	0.04	0.2667	0.461	0.016592	0.040038	down
9395	XP_013120311.2	neural-cadherin [Oreochromis niloticus]	3156	2898	1	40.0448	0.00789369	40.045	19.716	40.045	Y	FQALS(1)EMY(1)DR	FQALS(40)EMY(40)DR	8	2	2.9601	2634	5128	5128	F2	21799	0.37212	0.27408	0.21299	0.14082	0.34	0.27	0.2	0.17	0.305	0.05	0.1639	0.185	0.02	0.1081	0.615	0.00889209	0.0277293	down
